# Supplementary material for: Novel Insights into the circRNA-Modulated Developmental Mechanism of Western Honey Bee Larval Guts
Source: Insects. 2023 Nov 20;14(11):897. doi: 10.3390/insects14110897 (PMC10671861; doi:10.3390/insects14110897)
Supplement: Supplementary file 1 [file insects-14-00897-s001.zip › Table S10.xlsx]

## Sheet: Sheet1
Table S10. Pathways enriched by parental genes of DEcircRNAs in the Am5 vs. Am6 comparison group.
KEGG_A_class	KEGG_B_class	Pathway	Gene Number	Pvalue	Pathway ID	Parental genes ID
Cellular Processes	Cell growth and death	Apoptosis - fly	4	0.000113334	ko04214	ncbi_408758;ncbi_409227;ncbi_552255;ncbi_406084
Metabolism	Amino acid metabolism	Valine, leucine and isoleucine biosynthesis	1	0.017456	ko00290	ncbi_552523
Metabolism	Metabolism of cofactors and vitamins	Nicotinate and nicotinamide metabolism	1	0.068141	ko00760	ncbi_408299
Organismal Systems	Development	Dorso-ventral axis formation	1	0.126791	ko04320	ncbi_552255
Organismal Systems	Sensory system	Phototransduction - fly	1	0.126791	ko04745	ncbi_408996
Metabolism	Nucleotide metabolism	Purine metabolism	2	0.139076	ko00230	ncbi_408299;ncbi_410379
Metabolism	Amino acid metabolism	Glycine, serine and threonine metabolism	1	0.147255	ko00260	ncbi_552523
Human Diseases	Endocrine and metabolic diseases	AGE-RAGE signaling pathway in diabetic complications	1	0.147255	ko04933	ncbi_408996
Metabolism	Carbohydrate metabolism	Amino sugar and nucleotide sugar metabolism	1	0.215423	ko00520	ncbi_409759
Metabolism	Carbohydrate metabolism	Inositol phosphate metabolism	1	0.233949	ko00562	ncbi_408996
Metabolism	Global and overview maps	Biosynthesis of amino acids	1	0.256535	ko01230	ncbi_552523
Environmental Information Processing	Signal transduction	Phosphatidylinositol signaling system	1	0.256535	ko04070	ncbi_408996
Metabolism	Lipid metabolism	Glycerophospholipid metabolism	1	0.287118	ko00564	ncbi_406104
Genetic Information Processing	Folding, sorting and degradation	RNA degradation	1	0.291391	ko03018	ncbi_100578925
Environmental Information Processing	Signal transduction	Wnt signaling pathway	1	0.295639	ko04310	ncbi_408996
Metabolism	Nucleotide metabolism	Pyrimidine metabolism	1	0.340839	ko00240	ncbi_408299
Metabolism	Global and overview maps	Carbon metabolism	1	0.412624	ko01200	ncbi_552523
Genetic Information Processing	Transcription	Spliceosome	1	0.460796	ko03040	ncbi_727378
Cellular Processes	Transport and catabolism	Endocytosis	1	0.483481	ko04144	ncbi_727312
Genetic Information Processing	Translation	RNA transport	1	0.514355	ko03013	ncbi_725259
Metabolism	Global and overview maps	Metabolic pathways	4	0.679188	ko01100	ncbi_408299;ncbi_552523;ncbi_408996;ncbi_409759
