# Supplementary material for: Novel Insights into the circRNA-Modulated Developmental Mechanism of Western Honey Bee Larval Guts
Source: Insects. 2023 Nov 20;14(11):897. doi: 10.3390/insects14110897 (PMC10671861; doi:10.3390/insects14110897)
Supplement: Supplementary file 1 [file insects-14-00897-s001.zip › Table S11.xlsx]

## Sheet: Sheet1
Table S11. DEcircRNA-DEmiRNA-mRNA in the Am4 vs. Am5 comparison group.
DEcircRNA	DEmiRNA	mRNA
novel_circ_000838	ame-miR-6000a-3p	NM_001134948.1
novel_circ_000838	ame-miR-6000a-3p	NM_001160052.1
novel_circ_000838	ame-miR-6000a-3p	NM_001242960.1
novel_circ_000838	ame-miR-6000a-3p	NM_001256039.1
novel_circ_000838	ame-miR-6000a-3p	XM_001120347.4
novel_circ_000838	ame-miR-6000a-3p	XM_001120969.4
novel_circ_000838	ame-miR-6000a-3p	XM_001121024.4
novel_circ_000838	ame-miR-6000a-3p	XM_001121187.4
novel_circ_000838	ame-miR-6000a-3p	XM_001121305.4
novel_circ_000838	ame-miR-6000a-3p	XM_001121332.4
novel_circ_000838	ame-miR-6000a-3p	XM_001121463.4
novel_circ_000838	ame-miR-6000a-3p	XM_001121941.3
novel_circ_000838	ame-miR-6000a-3p	XM_001122444.4
novel_circ_000838	ame-miR-6000a-3p	XM_001122591.4
novel_circ_000838	ame-miR-6000a-3p	XM_001122652.4
novel_circ_000838	ame-miR-6000a-3p	XM_001122824.4
novel_circ_000838	ame-miR-6000a-3p	XM_003249130.3
novel_circ_000838	ame-miR-6000a-3p	XM_003249263.3
novel_circ_000838	ame-miR-6000a-3p	XM_003249736.3
novel_circ_000838	ame-miR-6000a-3p	XM_003250491.3
novel_circ_000838	ame-miR-6000a-3p	XM_003250637.3
novel_circ_000838	ame-miR-6000a-3p	XM_003251162.3
novel_circ_000838	ame-miR-6000a-3p	XM_003251176.3
novel_circ_000838	ame-miR-6000a-3p	XM_003251213.3
novel_circ_000838	ame-miR-6000a-3p	XM_003251279.3
novel_circ_000838	ame-miR-6000a-3p	XM_003251416.3
novel_circ_000838	ame-miR-6000a-3p	XM_003251706.3
novel_circ_000838	ame-miR-6000a-3p	XM_003251740.2
novel_circ_000838	ame-miR-6000a-3p	XM_003251744.2
novel_circ_000838	ame-miR-6000a-3p	XM_003251746.3
novel_circ_000838	ame-miR-6000a-3p	XM_003251788.3
novel_circ_000838	ame-miR-6000a-3p	XM_006557335.2
novel_circ_000838	ame-miR-6000a-3p	XM_006557392.1
novel_circ_000838	ame-miR-6000a-3p	XM_006557404.2
novel_circ_000838	ame-miR-6000a-3p	XM_006557405.2
novel_circ_000838	ame-miR-6000a-3p	XM_006557406.2
novel_circ_000838	ame-miR-6000a-3p	XM_006557504.2
novel_circ_000838	ame-miR-6000a-3p	XM_006557763.2
novel_circ_000838	ame-miR-6000a-3p	XM_006557867.2
novel_circ_000838	ame-miR-6000a-3p	XM_006557868.2
novel_circ_000838	ame-miR-6000a-3p	XM_006557973.2
novel_circ_000838	ame-miR-6000a-3p	XM_006557974.2
novel_circ_000838	ame-miR-6000a-3p	XM_006557975.2
novel_circ_000838	ame-miR-6000a-3p	XM_006558181.2
novel_circ_000838	ame-miR-6000a-3p	XM_006558371.2
novel_circ_000838	ame-miR-6000a-3p	XM_006558372.2
novel_circ_000838	ame-miR-6000a-3p	XM_006558373.2
novel_circ_000838	ame-miR-6000a-3p	XM_006558374.2
novel_circ_000838	ame-miR-6000a-3p	XM_006558375.2
novel_circ_000838	ame-miR-6000a-3p	XM_006558376.2
novel_circ_000838	ame-miR-6000a-3p	XM_006558377.2
novel_circ_000838	ame-miR-6000a-3p	XM_006558378.2
novel_circ_000838	ame-miR-6000a-3p	XM_006558379.2
novel_circ_000838	ame-miR-6000a-3p	XM_006558452.2
novel_circ_000838	ame-miR-6000a-3p	XM_006558469.2
novel_circ_000838	ame-miR-6000a-3p	XM_006558470.2
novel_circ_000838	ame-miR-6000a-3p	XM_006558472.2
novel_circ_000838	ame-miR-6000a-3p	XM_006558473.2
novel_circ_000838	ame-miR-6000a-3p	XM_006558848.2
novel_circ_000838	ame-miR-6000a-3p	XM_006558849.2
novel_circ_000838	ame-miR-6000a-3p	XM_006558859.2
novel_circ_000838	ame-miR-6000a-3p	XM_006558861.2
novel_circ_000838	ame-miR-6000a-3p	XM_006558957.2
novel_circ_000838	ame-miR-6000a-3p	XM_006558992.2
novel_circ_000838	ame-miR-6000a-3p	XM_006559184.2
novel_circ_000838	ame-miR-6000a-3p	XM_006559185.2
novel_circ_000838	ame-miR-6000a-3p	XM_006559799.2
novel_circ_000838	ame-miR-6000a-3p	XM_006559801.2
novel_circ_000838	ame-miR-6000a-3p	XM_006559851.2
novel_circ_000838	ame-miR-6000a-3p	XM_006560004.2
novel_circ_000838	ame-miR-6000a-3p	XM_006560168.2
novel_circ_000838	ame-miR-6000a-3p	XM_006560169.2
novel_circ_000838	ame-miR-6000a-3p	XM_006560170.2
novel_circ_000838	ame-miR-6000a-3p	XM_006560173.2
novel_circ_000838	ame-miR-6000a-3p	XM_006560685.2
novel_circ_000838	ame-miR-6000a-3p	XM_006560686.2
novel_circ_000838	ame-miR-6000a-3p	XM_006560864.2
novel_circ_000838	ame-miR-6000a-3p	XM_006560890.2
novel_circ_000838	ame-miR-6000a-3p	XM_006560892.2
novel_circ_000838	ame-miR-6000a-3p	XM_006560925.2
novel_circ_000838	ame-miR-6000a-3p	XM_006560928.2
novel_circ_000838	ame-miR-6000a-3p	XM_006560996.2
novel_circ_000838	ame-miR-6000a-3p	XM_006561063.2
novel_circ_000838	ame-miR-6000a-3p	XM_006561065.2
novel_circ_000838	ame-miR-6000a-3p	XM_006561089.2
novel_circ_000838	ame-miR-6000a-3p	XM_006561508.2
novel_circ_000838	ame-miR-6000a-3p	XM_006561509.2
novel_circ_000838	ame-miR-6000a-3p	XM_006561641.2
novel_circ_000838	ame-miR-6000a-3p	XM_006561834.2
novel_circ_000838	ame-miR-6000a-3p	XM_006562166.1
novel_circ_000838	ame-miR-6000a-3p	XM_006562167.1
novel_circ_000838	ame-miR-6000a-3p	XM_006562168.2
novel_circ_000838	ame-miR-6000a-3p	XM_006562187.2
novel_circ_000838	ame-miR-6000a-3p	XM_006562204.2
novel_circ_000838	ame-miR-6000a-3p	XM_006562205.2
novel_circ_000838	ame-miR-6000a-3p	XM_006562523.2
novel_circ_000838	ame-miR-6000a-3p	XM_006562525.2
novel_circ_000838	ame-miR-6000a-3p	XM_006562527.2
novel_circ_000838	ame-miR-6000a-3p	XM_006562718.2
novel_circ_000838	ame-miR-6000a-3p	XM_006563051.2
novel_circ_000838	ame-miR-6000a-3p	XM_006563052.2
novel_circ_000838	ame-miR-6000a-3p	XM_006563573.2
novel_circ_000838	ame-miR-6000a-3p	XM_006563574.2
novel_circ_000838	ame-miR-6000a-3p	XM_006563575.2
novel_circ_000838	ame-miR-6000a-3p	XM_006563576.2
novel_circ_000838	ame-miR-6000a-3p	XM_006563577.2
novel_circ_000838	ame-miR-6000a-3p	XM_006563656.2
novel_circ_000838	ame-miR-6000a-3p	XM_006564187.2
novel_circ_000838	ame-miR-6000a-3p	XM_006564238.2
novel_circ_000838	ame-miR-6000a-3p	XM_006564571.2
novel_circ_000838	ame-miR-6000a-3p	XM_006564572.2
novel_circ_000838	ame-miR-6000a-3p	XM_006564609.2
novel_circ_000838	ame-miR-6000a-3p	XM_006564686.2
novel_circ_000838	ame-miR-6000a-3p	XM_006564898.2
novel_circ_000838	ame-miR-6000a-3p	XM_006564899.2
novel_circ_000838	ame-miR-6000a-3p	XM_006565015.2
novel_circ_000838	ame-miR-6000a-3p	XM_006565016.2
novel_circ_000838	ame-miR-6000a-3p	XM_006565054.2
novel_circ_000838	ame-miR-6000a-3p	XM_006565055.2
novel_circ_000838	ame-miR-6000a-3p	XM_006565292.2
novel_circ_000838	ame-miR-6000a-3p	XM_006565293.2
novel_circ_000838	ame-miR-6000a-3p	XM_006565294.2
novel_circ_000838	ame-miR-6000a-3p	XM_006565424.2
novel_circ_000838	ame-miR-6000a-3p	XM_006565427.2
novel_circ_000838	ame-miR-6000a-3p	XM_006565568.2
novel_circ_000838	ame-miR-6000a-3p	XM_006565569.2
novel_circ_000838	ame-miR-6000a-3p	XM_006565587.2
novel_circ_000838	ame-miR-6000a-3p	XM_006565588.2
novel_circ_000838	ame-miR-6000a-3p	XM_006565589.2
novel_circ_000838	ame-miR-6000a-3p	XM_006565590.2
novel_circ_000838	ame-miR-6000a-3p	XM_006565591.2
novel_circ_000838	ame-miR-6000a-3p	XM_006565592.2
novel_circ_000838	ame-miR-6000a-3p	XM_006565593.2
novel_circ_000838	ame-miR-6000a-3p	XM_006565594.2
novel_circ_000838	ame-miR-6000a-3p	XM_006565595.2
novel_circ_000838	ame-miR-6000a-3p	XM_006565597.2
novel_circ_000838	ame-miR-6000a-3p	XM_006565598.2
novel_circ_000838	ame-miR-6000a-3p	XM_006565599.2
novel_circ_000838	ame-miR-6000a-3p	XM_006565600.2
novel_circ_000838	ame-miR-6000a-3p	XM_006565601.2
novel_circ_000838	ame-miR-6000a-3p	XM_006565637.2
novel_circ_000838	ame-miR-6000a-3p	XM_006565791.2
novel_circ_000838	ame-miR-6000a-3p	XM_006565792.2
novel_circ_000838	ame-miR-6000a-3p	XM_006565793.2
novel_circ_000838	ame-miR-6000a-3p	XM_006565803.2
novel_circ_000838	ame-miR-6000a-3p	XM_006565804.2
novel_circ_000838	ame-miR-6000a-3p	XM_006565805.2
novel_circ_000838	ame-miR-6000a-3p	XM_006565806.2
novel_circ_000838	ame-miR-6000a-3p	XM_006565807.2
novel_circ_000838	ame-miR-6000a-3p	XM_006565808.2
novel_circ_000838	ame-miR-6000a-3p	XM_006565991.2
novel_circ_000838	ame-miR-6000a-3p	XM_006565992.2
novel_circ_000838	ame-miR-6000a-3p	XM_006565993.2
novel_circ_000838	ame-miR-6000a-3p	XM_006566147.2
novel_circ_000838	ame-miR-6000a-3p	XM_006566245.2
novel_circ_000838	ame-miR-6000a-3p	XM_006566246.2
novel_circ_000838	ame-miR-6000a-3p	XM_006566247.2
novel_circ_000838	ame-miR-6000a-3p	XM_006566475.2
novel_circ_000838	ame-miR-6000a-3p	XM_006566526.2
novel_circ_000838	ame-miR-6000a-3p	XM_006566527.2
novel_circ_000838	ame-miR-6000a-3p	XM_006566528.2
novel_circ_000838	ame-miR-6000a-3p	XM_006566530.2
novel_circ_000838	ame-miR-6000a-3p	XM_006566684.2
novel_circ_000838	ame-miR-6000a-3p	XM_006566858.2
novel_circ_000838	ame-miR-6000a-3p	XM_006566860.2
novel_circ_000838	ame-miR-6000a-3p	XM_006566880.2
novel_circ_000838	ame-miR-6000a-3p	XM_006567255.2
novel_circ_000838	ame-miR-6000a-3p	XM_006567256.2
novel_circ_000838	ame-miR-6000a-3p	XM_006567257.2
novel_circ_000838	ame-miR-6000a-3p	XM_006567258.2
novel_circ_000838	ame-miR-6000a-3p	XM_006567335.2
novel_circ_000838	ame-miR-6000a-3p	XM_006567445.2
novel_circ_000838	ame-miR-6000a-3p	XM_006567468.2
novel_circ_000838	ame-miR-6000a-3p	XM_006567594.2
novel_circ_000838	ame-miR-6000a-3p	XM_006567595.2
novel_circ_000838	ame-miR-6000a-3p	XM_006567596.2
novel_circ_000838	ame-miR-6000a-3p	XM_006567597.2
novel_circ_000838	ame-miR-6000a-3p	XM_006567598.2
novel_circ_000838	ame-miR-6000a-3p	XM_006567599.2
novel_circ_000838	ame-miR-6000a-3p	XM_006567600.2
novel_circ_000838	ame-miR-6000a-3p	XM_006567601.2
novel_circ_000838	ame-miR-6000a-3p	XM_006567630.2
novel_circ_000838	ame-miR-6000a-3p	XM_006567678.2
novel_circ_000838	ame-miR-6000a-3p	XM_006567875.2
novel_circ_000838	ame-miR-6000a-3p	XM_006567876.2
novel_circ_000838	ame-miR-6000a-3p	XM_006567945.2
novel_circ_000838	ame-miR-6000a-3p	XM_006567969.2
novel_circ_000838	ame-miR-6000a-3p	XM_006568105.2
novel_circ_000838	ame-miR-6000a-3p	XM_006568243.2
novel_circ_000838	ame-miR-6000a-3p	XM_006568297.2
novel_circ_000838	ame-miR-6000a-3p	XM_006568329.2
novel_circ_000838	ame-miR-6000a-3p	XM_006568330.2
novel_circ_000838	ame-miR-6000a-3p	XM_006568331.2
novel_circ_000838	ame-miR-6000a-3p	XM_006568332.2
novel_circ_000838	ame-miR-6000a-3p	XM_006568334.2
novel_circ_000838	ame-miR-6000a-3p	XM_006568335.2
novel_circ_000838	ame-miR-6000a-3p	XM_006568336.2
novel_circ_000838	ame-miR-6000a-3p	XM_006568435.2
novel_circ_000838	ame-miR-6000a-3p	XM_006568453.2
novel_circ_000838	ame-miR-6000a-3p	XM_006568454.1
novel_circ_000838	ame-miR-6000a-3p	XM_006568455.2
novel_circ_000838	ame-miR-6000a-3p	XM_006568456.2
novel_circ_000838	ame-miR-6000a-3p	XM_006568466.2
novel_circ_000838	ame-miR-6000a-3p	XM_006568472.2
novel_circ_000838	ame-miR-6000a-3p	XM_006568761.2
novel_circ_000838	ame-miR-6000a-3p	XM_006569165.2
novel_circ_000838	ame-miR-6000a-3p	XM_006569470.2
novel_circ_000838	ame-miR-6000a-3p	XM_006569471.2
novel_circ_000838	ame-miR-6000a-3p	XM_006569472.2
novel_circ_000838	ame-miR-6000a-3p	XM_006569473.2
novel_circ_000838	ame-miR-6000a-3p	XM_006569474.2
novel_circ_000838	ame-miR-6000a-3p	XM_006569514.2
novel_circ_000838	ame-miR-6000a-3p	XM_006569621.2
novel_circ_000838	ame-miR-6000a-3p	XM_006569622.2
novel_circ_000838	ame-miR-6000a-3p	XM_006569623.2
novel_circ_000838	ame-miR-6000a-3p	XM_006569624.2
novel_circ_000838	ame-miR-6000a-3p	XM_006569625.2
novel_circ_000838	ame-miR-6000a-3p	XM_006569626.2
novel_circ_000838	ame-miR-6000a-3p	XM_006569627.2
novel_circ_000838	ame-miR-6000a-3p	XM_006569628.2
novel_circ_000838	ame-miR-6000a-3p	XM_006569629.2
novel_circ_000838	ame-miR-6000a-3p	XM_006569630.2
novel_circ_000838	ame-miR-6000a-3p	XM_006569631.2
novel_circ_000838	ame-miR-6000a-3p	XM_006570026.2
novel_circ_000838	ame-miR-6000a-3p	XM_006570027.2
novel_circ_000838	ame-miR-6000a-3p	XM_006570028.2
novel_circ_000838	ame-miR-6000a-3p	XM_006570029.2
novel_circ_000838	ame-miR-6000a-3p	XM_006570030.2
novel_circ_000838	ame-miR-6000a-3p	XM_006570031.2
novel_circ_000838	ame-miR-6000a-3p	XM_006570146.2
novel_circ_000838	ame-miR-6000a-3p	XM_006570187.1
novel_circ_000838	ame-miR-6000a-3p	XM_006570310.2
novel_circ_000838	ame-miR-6000a-3p	XM_006570314.2
novel_circ_000838	ame-miR-6000a-3p	XM_006570316.2
novel_circ_000838	ame-miR-6000a-3p	XM_006570365.2
novel_circ_000838	ame-miR-6000a-3p	XM_006570366.2
novel_circ_000838	ame-miR-6000a-3p	XM_006570444.2
novel_circ_000838	ame-miR-6000a-3p	XM_006570445.2
novel_circ_000838	ame-miR-6000a-3p	XM_006570446.2
novel_circ_000838	ame-miR-6000a-3p	XM_006570447.2
novel_circ_000838	ame-miR-6000a-3p	XM_006570448.2
novel_circ_000838	ame-miR-6000a-3p	XM_006570449.2
novel_circ_000838	ame-miR-6000a-3p	XM_006570450.2
novel_circ_000838	ame-miR-6000a-3p	XM_006570451.2
novel_circ_000838	ame-miR-6000a-3p	XM_006570452.2
novel_circ_000838	ame-miR-6000a-3p	XM_006570453.2
novel_circ_000838	ame-miR-6000a-3p	XM_006570458.2
novel_circ_000838	ame-miR-6000a-3p	XM_006570459.2
novel_circ_000838	ame-miR-6000a-3p	XM_006570460.2
novel_circ_000838	ame-miR-6000a-3p	XM_006570461.2
novel_circ_000838	ame-miR-6000a-3p	XM_006570462.2
novel_circ_000838	ame-miR-6000a-3p	XM_006570463.2
novel_circ_000838	ame-miR-6000a-3p	XM_006570464.2
novel_circ_000838	ame-miR-6000a-3p	XM_006570465.2
novel_circ_000838	ame-miR-6000a-3p	XM_006570466.2
novel_circ_000838	ame-miR-6000a-3p	XM_006571160.2
novel_circ_000838	ame-miR-6000a-3p	XM_006571163.2
novel_circ_000838	ame-miR-6000a-3p	XM_006571263.2
novel_circ_000838	ame-miR-6000a-3p	XM_006571387.2
novel_circ_000838	ame-miR-6000a-3p	XM_006571709.2
novel_circ_000838	ame-miR-6000a-3p	XM_006571710.2
novel_circ_000838	ame-miR-6000a-3p	XM_006571711.2
novel_circ_000838	ame-miR-6000a-3p	XM_006571712.2
novel_circ_000838	ame-miR-6000a-3p	XM_006571716.2
novel_circ_000838	ame-miR-6000a-3p	XM_006571717.2
novel_circ_000838	ame-miR-6000a-3p	XM_006571718.1
novel_circ_000838	ame-miR-6000a-3p	XM_006571719.2
novel_circ_000838	ame-miR-6000a-3p	XM_006571919.2
novel_circ_000838	ame-miR-6000a-3p	XM_006571921.2
novel_circ_000838	ame-miR-6000a-3p	XM_006571923.2
novel_circ_000838	ame-miR-6000a-3p	XM_006572587.2
novel_circ_000838	ame-miR-6000a-3p	XM_016910677.1
novel_circ_000838	ame-miR-6000a-3p	XM_016910723.1
novel_circ_000838	ame-miR-6000a-3p	XM_016910724.1
novel_circ_000838	ame-miR-6000a-3p	XM_016910816.1
novel_circ_000838	ame-miR-6000a-3p	XM_016910840.1
novel_circ_000838	ame-miR-6000a-3p	XM_016910928.1
novel_circ_000838	ame-miR-6000a-3p	XM_016910935.1
novel_circ_000838	ame-miR-6000a-3p	XM_016910938.1
novel_circ_000838	ame-miR-6000a-3p	XM_016910941.1
novel_circ_000838	ame-miR-6000a-3p	XM_016910942.1
novel_circ_000838	ame-miR-6000a-3p	XM_016910945.1
novel_circ_000838	ame-miR-6000a-3p	XM_016910949.1
novel_circ_000838	ame-miR-6000a-3p	XM_016910953.1
novel_circ_000838	ame-miR-6000a-3p	XM_016910954.1
novel_circ_000838	ame-miR-6000a-3p	XM_016910959.1
novel_circ_000838	ame-miR-6000a-3p	XM_016910961.1
novel_circ_000838	ame-miR-6000a-3p	XM_016910963.1
novel_circ_000838	ame-miR-6000a-3p	XM_016911120.1
novel_circ_000838	ame-miR-6000a-3p	XM_016911173.1
novel_circ_000838	ame-miR-6000a-3p	XM_016911174.1
novel_circ_000838	ame-miR-6000a-3p	XM_016911181.1
novel_circ_000838	ame-miR-6000a-3p	XM_016911258.1
novel_circ_000838	ame-miR-6000a-3p	XM_016911479.1
novel_circ_000838	ame-miR-6000a-3p	XM_016911519.1
novel_circ_000838	ame-miR-6000a-3p	XM_016911521.1
novel_circ_000838	ame-miR-6000a-3p	XM_016911636.1
novel_circ_000838	ame-miR-6000a-3p	XM_016911637.1
novel_circ_000838	ame-miR-6000a-3p	XM_016911638.1
novel_circ_000838	ame-miR-6000a-3p	XM_016911645.1
novel_circ_000838	ame-miR-6000a-3p	XM_016911646.1
novel_circ_000838	ame-miR-6000a-3p	XM_016911649.1
novel_circ_000838	ame-miR-6000a-3p	XM_016911737.1
novel_circ_000838	ame-miR-6000a-3p	XM_016911738.1
novel_circ_000838	ame-miR-6000a-3p	XM_016911775.1
novel_circ_000838	ame-miR-6000a-3p	XM_016911810.1
novel_circ_000838	ame-miR-6000a-3p	XM_016911813.1
novel_circ_000838	ame-miR-6000a-3p	XM_016912042.1
novel_circ_000838	ame-miR-6000a-3p	XM_016912097.1
novel_circ_000838	ame-miR-6000a-3p	XM_016912098.1
novel_circ_000838	ame-miR-6000a-3p	XM_016912099.1
novel_circ_000838	ame-miR-6000a-3p	XM_016912100.1
novel_circ_000838	ame-miR-6000a-3p	XM_016912101.1
novel_circ_000838	ame-miR-6000a-3p	XM_016912102.1
novel_circ_000838	ame-miR-6000a-3p	XM_016912103.1
novel_circ_000838	ame-miR-6000a-3p	XM_016912104.1
novel_circ_000838	ame-miR-6000a-3p	XM_016912105.1
novel_circ_000838	ame-miR-6000a-3p	XM_016912106.1
novel_circ_000838	ame-miR-6000a-3p	XM_016912131.1
novel_circ_000838	ame-miR-6000a-3p	XM_016912133.1
novel_circ_000838	ame-miR-6000a-3p	XM_016912134.1
novel_circ_000838	ame-miR-6000a-3p	XM_016912172.1
novel_circ_000838	ame-miR-6000a-3p	XM_016912173.1
novel_circ_000838	ame-miR-6000a-3p	XM_016912174.1
novel_circ_000838	ame-miR-6000a-3p	XM_016912208.1
novel_circ_000838	ame-miR-6000a-3p	XM_016912245.1
novel_circ_000838	ame-miR-6000a-3p	XM_016912321.1
novel_circ_000838	ame-miR-6000a-3p	XM_016912329.1
novel_circ_000838	ame-miR-6000a-3p	XM_016912337.1
novel_circ_000838	ame-miR-6000a-3p	XM_016912367.1
novel_circ_000838	ame-miR-6000a-3p	XM_016912368.1
novel_circ_000838	ame-miR-6000a-3p	XM_016912369.1
novel_circ_000838	ame-miR-6000a-3p	XM_016912375.1
novel_circ_000838	ame-miR-6000a-3p	XM_016912465.1
novel_circ_000838	ame-miR-6000a-3p	XM_016912466.1
novel_circ_000838	ame-miR-6000a-3p	XM_016912467.1
novel_circ_000838	ame-miR-6000a-3p	XM_016912573.1
novel_circ_000838	ame-miR-6000a-3p	XM_016912680.1
novel_circ_000838	ame-miR-6000a-3p	XM_016912681.1
novel_circ_000838	ame-miR-6000a-3p	XM_016912863.1
novel_circ_000838	ame-miR-6000a-3p	XM_016912866.1
novel_circ_000838	ame-miR-6000a-3p	XM_016912869.1
novel_circ_000838	ame-miR-6000a-3p	XM_016912872.1
novel_circ_000838	ame-miR-6000a-3p	XM_016913073.1
novel_circ_000838	ame-miR-6000a-3p	XM_016913168.1
novel_circ_000838	ame-miR-6000a-3p	XM_016913314.1
novel_circ_000838	ame-miR-6000a-3p	XM_016913322.1
novel_circ_000838	ame-miR-6000a-3p	XM_016913364.1
novel_circ_000838	ame-miR-6000a-3p	XM_016913478.1
novel_circ_000838	ame-miR-6000a-3p	XM_016913505.1
novel_circ_000838	ame-miR-6000a-3p	XM_016913579.1
novel_circ_000838	ame-miR-6000a-3p	XM_016913760.1
novel_circ_000838	ame-miR-6000a-3p	XM_016913819.1
novel_circ_000838	ame-miR-6000a-3p	XM_016913824.1
novel_circ_000838	ame-miR-6000a-3p	XM_016913826.1
novel_circ_000838	ame-miR-6000a-3p	XM_016913948.1
novel_circ_000838	ame-miR-6000a-3p	XM_016913949.1
novel_circ_000838	ame-miR-6000a-3p	XM_016913950.1
novel_circ_000838	ame-miR-6000a-3p	XM_016913952.1
novel_circ_000838	ame-miR-6000a-3p	XM_016913954.1
novel_circ_000838	ame-miR-6000a-3p	XM_016913956.1
novel_circ_000838	ame-miR-6000a-3p	XM_016913960.1
novel_circ_000838	ame-miR-6000a-3p	XM_016913967.1
novel_circ_000838	ame-miR-6000a-3p	XM_016913968.1
novel_circ_000838	ame-miR-6000a-3p	XM_016913971.1
novel_circ_000838	ame-miR-6000a-3p	XM_016914005.1
novel_circ_000838	ame-miR-6000a-3p	XM_016914070.1
novel_circ_000838	ame-miR-6000a-3p	XM_016914359.1
novel_circ_000838	ame-miR-6000a-3p	XM_016914413.1
novel_circ_000838	ame-miR-6000a-3p	XM_016914416.1
novel_circ_000838	ame-miR-6000a-3p	XM_016914462.1
novel_circ_000838	ame-miR-6000a-3p	XM_016914586.1
novel_circ_000838	ame-miR-6000a-3p	XM_016914587.1
novel_circ_000838	ame-miR-6000a-3p	XM_016914588.1
novel_circ_000838	ame-miR-6000a-3p	XM_016914660.1
novel_circ_000838	ame-miR-6000a-3p	XM_016914661.1
novel_circ_000838	ame-miR-6000a-3p	XM_016914699.1
novel_circ_000838	ame-miR-6000a-3p	XM_016914700.1
novel_circ_000838	ame-miR-6000a-3p	XM_016914704.1
novel_circ_000838	ame-miR-6000a-3p	XM_016914809.1
novel_circ_000838	ame-miR-6000a-3p	XM_016914810.1
novel_circ_000838	ame-miR-6000a-3p	XM_016914811.1
novel_circ_000838	ame-miR-6000a-3p	XM_016914812.1
novel_circ_000838	ame-miR-6000a-3p	XM_016914813.1
novel_circ_000838	ame-miR-6000a-3p	XM_016914814.1
novel_circ_000838	ame-miR-6000a-3p	XM_016914815.1
novel_circ_000838	ame-miR-6000a-3p	XM_016914816.1
novel_circ_000838	ame-miR-6000a-3p	XM_016914820.1
novel_circ_000838	ame-miR-6000a-3p	XM_016914821.1
novel_circ_000838	ame-miR-6000a-3p	XM_016914822.1
novel_circ_000838	ame-miR-6000a-3p	XM_016914889.1
novel_circ_000838	ame-miR-6000a-3p	XM_016914890.1
novel_circ_000838	ame-miR-6000a-3p	XM_016914891.1
novel_circ_000838	ame-miR-6000a-3p	XM_016915031.1
novel_circ_000838	ame-miR-6000a-3p	XM_016915036.1
novel_circ_000838	ame-miR-6000a-3p	XM_016915037.1
novel_circ_000838	ame-miR-6000a-3p	XM_016915074.1
novel_circ_000838	ame-miR-6000a-3p	XM_016915129.1
novel_circ_000838	ame-miR-6000a-3p	XM_016915339.1
novel_circ_000838	ame-miR-6000a-3p	XM_016915340.1
novel_circ_000838	ame-miR-6000a-3p	XM_016915341.1
novel_circ_000838	ame-miR-6000a-3p	XM_016915386.1
novel_circ_000838	ame-miR-6000a-3p	XM_016915387.1
novel_circ_000838	ame-miR-6000a-3p	XM_016915388.1
novel_circ_000838	ame-miR-6000a-3p	XM_016915389.1
novel_circ_000838	ame-miR-6000a-3p	XM_016915390.1
novel_circ_000838	ame-miR-6000a-3p	XM_016915391.1
novel_circ_000838	ame-miR-6000a-3p	XM_016915394.1
novel_circ_000838	ame-miR-6000a-3p	XM_016915482.1
novel_circ_000838	ame-miR-6000a-3p	XM_016915483.1
novel_circ_000838	ame-miR-6000a-3p	XM_016915530.1
novel_circ_000838	ame-miR-6000a-3p	XM_016915832.1
novel_circ_000838	ame-miR-6000a-3p	XM_016915833.1
novel_circ_000838	ame-miR-6000a-3p	XM_016915834.1
novel_circ_000838	ame-miR-6000a-3p	XM_016915835.1
novel_circ_000838	ame-miR-6000a-3p	XM_016915889.1
novel_circ_000838	ame-miR-6000a-3p	XM_016915975.1
novel_circ_000838	ame-miR-6000a-3p	XM_016915981.1
novel_circ_000838	ame-miR-6000a-3p	XM_016915982.1
novel_circ_000838	ame-miR-6000a-3p	XM_016915983.1
novel_circ_000838	ame-miR-6000a-3p	XM_016915984.1
novel_circ_000838	ame-miR-6000a-3p	XM_016915985.1
novel_circ_000838	ame-miR-6000a-3p	XM_016915988.1
novel_circ_000838	ame-miR-6000a-3p	XM_016915989.1
novel_circ_000838	ame-miR-6000a-3p	XM_016915990.1
novel_circ_000838	ame-miR-6000a-3p	XM_016916021.1
novel_circ_000838	ame-miR-6000a-3p	XM_016916023.1
novel_circ_000838	ame-miR-6000a-3p	XM_016916024.1
novel_circ_000838	ame-miR-6000a-3p	XM_016916025.1
novel_circ_000838	ame-miR-6000a-3p	XM_016916026.1
novel_circ_000838	ame-miR-6000a-3p	XM_016916027.1
novel_circ_000838	ame-miR-6000a-3p	XM_016916028.1
novel_circ_000838	ame-miR-6000a-3p	XM_016916239.1
novel_circ_000838	ame-miR-6000a-3p	XM_016916241.1
novel_circ_000838	ame-miR-6000a-3p	XM_016916242.1
novel_circ_000838	ame-miR-6000a-3p	XM_016916501.1
novel_circ_000838	ame-miR-6000a-3p	XM_016916598.1
novel_circ_000838	ame-miR-6000a-3p	XM_016916613.1
novel_circ_000838	ame-miR-6000a-3p	XM_016916689.1
novel_circ_000838	ame-miR-6000a-3p	XM_016916698.1
novel_circ_000838	ame-miR-6000a-3p	XM_016916699.1
novel_circ_000838	ame-miR-6000a-3p	XM_016916727.1
novel_circ_000838	ame-miR-6000a-3p	XM_016917134.1
novel_circ_000838	ame-miR-6000a-3p	XM_016917218.1
novel_circ_000838	ame-miR-6000a-3p	XM_016917298.1
novel_circ_000838	ame-miR-6000a-3p	XM_016917299.1
novel_circ_000838	ame-miR-6000a-3p	XM_016917300.1
novel_circ_000838	ame-miR-6000a-3p	XM_016917552.1
novel_circ_000838	ame-miR-6000a-3p	XM_016917811.1
novel_circ_000838	ame-miR-6000a-3p	XM_016917889.1
novel_circ_000838	ame-miR-6000a-3p	XM_016917950.1
novel_circ_000838	ame-miR-6000a-3p	XM_016918107.1
novel_circ_000838	ame-miR-6000a-3p	XM_016918109.1
novel_circ_000838	ame-miR-6000a-3p	XM_016918110.1
novel_circ_000838	ame-miR-6000a-3p	XM_016918111.1
novel_circ_000838	ame-miR-6000a-3p	XM_016918112.1
novel_circ_000838	ame-miR-6000a-3p	XM_016918113.1
novel_circ_000838	ame-miR-6000a-3p	XM_016918114.1
novel_circ_000838	ame-miR-6000a-3p	XM_016918115.1
novel_circ_000838	ame-miR-6000a-3p	XM_016918116.1
novel_circ_000838	ame-miR-6000a-3p	XM_016918117.1
novel_circ_000838	ame-miR-6000a-3p	XM_016918118.1
novel_circ_000838	ame-miR-6000a-3p	XM_391867.6
novel_circ_000838	ame-miR-6000a-3p	XM_391882.6
novel_circ_000838	ame-miR-6000a-3p	XM_392015.5
novel_circ_000838	ame-miR-6000a-3p	XM_392043.6
novel_circ_000838	ame-miR-6000a-3p	XM_392097.6
novel_circ_000838	ame-miR-6000a-3p	XM_392157.5
novel_circ_000838	ame-miR-6000a-3p	XM_392313.6
novel_circ_000838	ame-miR-6000a-3p	XM_392611.6
novel_circ_000838	ame-miR-6000a-3p	XM_392845.6
novel_circ_000838	ame-miR-6000a-3p	XM_393044.6
novel_circ_000838	ame-miR-6000a-3p	XM_393071.6
novel_circ_000838	ame-miR-6000a-3p	XM_393296.6
novel_circ_000838	ame-miR-6000a-3p	XM_393365.5
novel_circ_000838	ame-miR-6000a-3p	XM_393414.6
novel_circ_000838	ame-miR-6000a-3p	XM_393447.6
novel_circ_000838	ame-miR-6000a-3p	XM_393493.5
novel_circ_000838	ame-miR-6000a-3p	XM_393520.6
novel_circ_000838	ame-miR-6000a-3p	XM_393827.6
novel_circ_000838	ame-miR-6000a-3p	XM_393874.5
novel_circ_000838	ame-miR-6000a-3p	XM_393984.5
novel_circ_000838	ame-miR-6000a-3p	XM_394087.6
novel_circ_000838	ame-miR-6000a-3p	XM_394163.5
novel_circ_000838	ame-miR-6000a-3p	XM_394324.6
novel_circ_000838	ame-miR-6000a-3p	XM_394360.4
novel_circ_000838	ame-miR-6000a-3p	XM_394394.6
novel_circ_000838	ame-miR-6000a-3p	XM_394400.5
novel_circ_000838	ame-miR-6000a-3p	XM_394492.6
novel_circ_000838	ame-miR-6000a-3p	XM_394673.6
novel_circ_000838	ame-miR-6000a-3p	XM_394701.6
novel_circ_000838	ame-miR-6000a-3p	XM_394742.6
novel_circ_000838	ame-miR-6000a-3p	XM_394771.6
novel_circ_000838	ame-miR-6000a-3p	XM_395252.6
novel_circ_000838	ame-miR-6000a-3p	XM_395319.6
novel_circ_000838	ame-miR-6000a-3p	XM_395371.6
novel_circ_000838	ame-miR-6000a-3p	XM_395725.6
novel_circ_000838	ame-miR-6000a-3p	XM_396056.6
novel_circ_000838	ame-miR-6000a-3p	XM_396448.4
novel_circ_000838	ame-miR-6000a-3p	XM_396585.6
novel_circ_000838	ame-miR-6000a-3p	XM_396622.6
novel_circ_000838	ame-miR-6000a-3p	XM_396712.6
novel_circ_000838	ame-miR-6000a-3p	XM_396815.5
novel_circ_000838	ame-miR-6000a-3p	XM_396871.6
novel_circ_000838	ame-miR-6000a-3p	XM_397177.6
novel_circ_000838	ame-miR-6000a-3p	XM_397368.6
novel_circ_000838	ame-miR-6000a-3p	XM_623062.5
novel_circ_000838	ame-miR-6000a-3p	XM_623270.5
novel_circ_000838	ame-miR-6000a-3p	XM_623916.5
novel_circ_000838	ame-miR-6000a-3p	XM_623943.5
novel_circ_000838	ame-miR-6000a-3p	XM_623949.5
novel_circ_000838	ame-miR-6000a-3p	XM_624115.5
novel_circ_000838	ame-miR-6000a-3p	XM_624248.5
novel_circ_000838	ame-miR-6000a-3p	XM_624314.4
novel_circ_000838	ame-miR-6000a-3p	XM_624478.5
novel_circ_000838	ame-miR-6000a-3p	XM_624480.5
novel_circ_000838	ame-miR-6000a-3p	XM_624738.5
novel_circ_000838	ame-miR-6000a-3p	XM_624982.5
