# Supplementary material for: Novel Insights into the circRNA-Modulated Developmental Mechanism of Western Honey Bee Larval Guts
Source: Insects. 2023 Nov 20;14(11):897. doi: 10.3390/insects14110897 (PMC10671861; doi:10.3390/insects14110897)
Supplement: Supplementary file 1 [file insects-14-00897-s001.zip › Table S12.xlsx]

## Sheet: Sheet1
Table S12. GO terms annotated by the target mRNAs in the DEcircRNAs-engaged ceRNA network.
GO:ID	Ontology	Class	Gene Number	Target gene ID
GO:0009987	Biological Process	cellular process	136	XM_006558379.2;XM_006570451.2;XM_006567600.2;XM_016910723.1;XM_006568455.2;XM_006567595.2;XM_006565591.2;XM_006568454.1;XM_006558374.2;XM_392313.6;XM_006557975.2;XM_394400.5;XM_006570447.2;XM_006561834.2;XM_006565600.2;XM_006566526.2;XM_016916028.1;XM_006565588.2;XM_016913824.1;XM_001121024.4;XM_006565595.2;XM_006565590.2;XM_006564571.2;XM_016912131.1;XM_016912042.1;XM_006568105.2;XM_016912134.1;…
GO:0023052	Biological Process	signaling	58	XM_006567600.2;XM_006567595.2;XM_006565591.2;XM_006561834.2;XM_006565600.2;XM_006566526.2;XM_006565588.2;XM_016913824.1;XM_001121024.4;XM_006565595.2;XM_006565590.2;XM_016912042.1;XM_006565597.2;XM_016911813.1;XM_006567601.2;XM_016917134.1;XM_006565587.2;XM_016914070.1;XM_016915989.1;XM_001121187.4;XM_006562527.2;XM_006567594.2;XM_016915988.1;XM_006566527.2;XM_016913819.1;XM_006566528.2;XM_016915…
GO:0051179	Biological Process	localization	45	XM_394400.5;XM_006561834.2;XM_016916028.1;XM_016918109.1;XM_016912131.1;XM_006568105.2;XM_016912134.1;XM_016918107.1;XM_016915036.1;XM_016916026.1;XM_016915984.1;XM_006565793.2;XM_006563052.2;XM_016916027.1;XM_016916023.1;XM_016916021.1;XM_006564609.2;XM_623943.5;XM_016913364.1;XM_392015.5;XM_016918118.1;XM_016915983.1;XM_006565791.2;XM_016918112.1;XM_006563051.2;XM_016918114.1;XM_006560169.2;XM_…
GO:0044699	Biological Process	single-organism process	134	XM_006570451.2;XM_006567600.2;XM_016910723.1;XM_006567595.2;XM_006565591.2;XM_392313.6;XM_394400.5;XM_006570447.2;XM_006561834.2;XM_006565600.2;XM_006566526.2;XM_016916028.1;XM_016918109.1;XM_006565588.2;XM_016913824.1;XM_001121024.4;XM_006565595.2;XM_006565590.2;XM_006564571.2;XM_016912131.1;XM_016912042.1;XM_006568105.2;XM_016912134.1;XM_006565597.2;XM_016918107.1;XM_016911813.1;XM_006567601.2;…
GO:0050896	Biological Process	response to stimulus	58	XM_006567600.2;XM_006567595.2;XM_006565591.2;XM_006561834.2;XM_006565600.2;XM_006566526.2;XM_006565588.2;XM_016913824.1;XM_001121024.4;XM_006565595.2;XM_006565590.2;XM_016912042.1;XM_006565597.2;XM_016911813.1;XM_006567601.2;XM_016917134.1;XM_006565587.2;XM_016914070.1;XM_016915989.1;XM_001121187.4;XM_006562527.2;XM_006567594.2;XM_016915988.1;XM_006566527.2;XM_016913819.1;XM_006566528.2;XM_016915…
GO:0065007	Biological Process	biological regulation	60	XM_006567600.2;XM_006567595.2;XM_006565591.2;XM_006561834.2;XM_393827.6;XM_006565600.2;XM_006566526.2;XM_006565588.2;XM_016913824.1;XM_001121024.4;XM_006565595.2;XM_006565590.2;XM_016912042.1;XM_006565597.2;XM_624738.5;XM_016911813.1;XM_006567601.2;XM_016917134.1;XM_006565587.2;XM_016914070.1;XM_016915989.1;XM_001121187.4;XM_006562527.2;XM_006567594.2;XM_016915988.1;XM_006566527.2;XM_016913819.1;…
GO:0002376	Biological Process	immune system process	1	XM_016913364.1
GO:0022610	Biological Process	biological adhesion	2	XM_016917950.1;XM_016912866.1
GO:0032501	Biological Process	multicellular organismal process	4	XM_016914070.1;XM_016917950.1;XM_394163.5;NM_001242960.1
GO:0071840	Biological Process	cellular component organization or biogenesis	17	XM_006570451.2;XM_006568455.2;XM_006568454.1;XM_392313.6;XM_006570447.2;XM_391882.6;XM_006570446.2;XM_006570448.2;XM_006568453.2;XM_006570453.2;XM_006570449.2;XM_006570445.2;XM_006570450.2;XM_006570444.2;XM_006570452.2;XM_016914704.1;XM_006568456.2
GO:0008152	Biological Process	metabolic process	120	XM_006558379.2;XM_006570451.2;XM_006567600.2;XM_016910723.1;XM_006567595.2;XM_006565591.2;XM_006558374.2;XM_392313.6;XM_392043.6;XM_006557975.2;XM_394400.5;XM_006570447.2;XM_006565600.2;XM_006566526.2;XM_006565637.2;XM_006565588.2;XM_016913824.1;XM_001121024.4;XM_006565595.2;XM_006565590.2;XM_006564571.2;XM_016912042.1;XM_006565597.2;XM_006557973.2;XM_006567601.2;XM_391882.6;XM_006570446.2;XM_006…
GO:0001071	Molecular Function	nucleic acid binding transcription factor activity	25	XM_006558379.2;XM_006567600.2;XM_006567595.2;XM_006558374.2;XM_006557975.2;XM_016912042.1;XM_006557973.2;XM_006567601.2;XM_006558378.2;XM_001121187.4;XM_006567594.2;XM_006567599.2;XM_006557974.2;XM_006558373.2;XM_006558371.2;XM_006567597.2;XM_006567598.2;XM_624478.5;XM_006558372.2;XM_006558376.2;XM_006558377.2;XM_016911181.1;XM_006567596.2;XM_001121941.3;XM_006558375.2
GO:0005488	Molecular Function	binding	142	XM_006571919.2;XM_006558379.2;XM_397368.6;XM_006567600.2;XM_394324.6;XM_006559184.2;XM_006568455.2;XM_006567595.2;XM_016912100.1;XM_006565591.2;XM_006568454.1;XM_006558374.2;XM_392313.6;XM_006557975.2;XM_394400.5;XM_016912104.1;XM_006561834.2;XM_006565600.2;XM_016916028.1;XM_016917298.1;XM_006565588.2;XM_016912098.1;XM_001121024.4;XM_016915339.1;XM_006565595.2;XM_006565590.2;XM_006564571.2;XM_006…
GO:0060089	Molecular Function	molecular transducer activity	44	XM_006567600.2;XM_006567595.2;XM_006565591.2;XM_006565600.2;XM_006565588.2;XM_001121024.4;XM_006565595.2;XM_006565590.2;XM_016912042.1;XM_006565597.2;XM_016911813.1;XM_006567601.2;XM_016917134.1;XM_006565587.2;XM_016915984.1;XM_016914070.1;XM_016915989.1;XM_001121187.4;XM_006567594.2;XM_016915988.1;XM_016915990.1;XM_006567599.2;XM_016915983.1;XM_006565598.2;XM_001122652.4;XM_006565601.2;XM_006565…
GO:0005215	Molecular Function	transporter activity	32	XM_394400.5;XM_016916028.1;XM_016918109.1;XM_016918107.1;XM_016916026.1;XM_016915984.1;XM_006565793.2;XM_016916027.1;XM_016916023.1;XM_016916021.1;XM_392015.5;XM_016918118.1;XM_016915983.1;XM_006565791.2;XM_016918112.1;XM_016918114.1;XM_006560169.2;XM_006560170.2;XM_016916025.1;XM_006565792.2;XM_016918117.1;XM_016915981.1;XM_016918116.1;XM_016916024.1;XM_016915982.1;XM_006560168.2;XM_016911738.1;…
GO:0004871	Molecular Function	signal transducer activity	32	XM_006567600.2;XM_006567595.2;XM_006565591.2;XM_006565600.2;XM_006565588.2;XM_006565595.2;XM_006565590.2;XM_016912042.1;XM_006565597.2;XM_006567601.2;XM_016917134.1;XM_006565587.2;XM_016914070.1;XM_016915989.1;XM_001121187.4;XM_006567594.2;XM_016915988.1;XM_016915990.1;XM_006567599.2;XM_006565598.2;XM_001122652.4;XM_006565601.2;XM_006565589.2;XM_006567597.2;XM_006567598.2;XM_006565599.2;XM_006565…
GO:0098772	Molecular Function	molecular function regulator	1	XM_624738.5
GO:0000988	Molecular Function	transcription factor activity, protein binding	1	XM_393827.6
GO:0005198	Molecular Function	structural molecule activity	2	XM_392313.6;XM_392097.6
GO:0003824	Molecular Function	catalytic activity	94	XM_397368.6;XM_006570451.2;XM_016910723.1;XM_006565591.2;XM_392313.6;XM_392043.6;XM_394400.5;XM_006570447.2;XM_006565600.2;XM_006566526.2;XM_006565637.2;XM_006565588.2;XM_001121024.4;XM_393493.5;XM_006565595.2;XM_006565590.2;XM_006564571.2;XM_006565597.2;XM_016911813.1;XM_391882.6;XM_006570446.2;XM_006561089.2;XM_006570448.2;XM_006565587.2;XM_006564572.2;XM_006563052.2;XM_006570453.2;XM_016915989…
GO:0044425	Cellular Component	membrane part	73	XM_006559184.2;XM_006565591.2;XM_394400.5;XM_006565600.2;XM_016916028.1;XM_006565588.2;XM_006565595.2;XM_006565590.2;XM_016912131.1;XM_006568105.2;XM_016912134.1;XM_006565597.2;XM_016917134.1;XM_003251176.3;XM_006565587.2;XM_016916026.1;XM_394742.6;XM_016915984.1;XM_006565793.2;XM_003251213.3;XM_016915989.1;XM_016916027.1;XM_016916023.1;XM_006563575.2;XM_016916021.1;XM_016916613.1;XM_006565803.2;…
GO:0016020	Cellular Component	membrane	74	XM_006559184.2;XM_006565591.2;XM_394400.5;XM_006565600.2;XM_016916028.1;XM_006565588.2;XM_006565595.2;XM_006565590.2;XM_016912131.1;XM_006568105.2;XM_016912134.1;XM_006565597.2;XM_016917134.1;XM_003251176.3;XM_006565587.2;XM_016916026.1;XM_394742.6;XM_016915984.1;XM_006565793.2;XM_003251213.3;XM_016914070.1;XM_016915989.1;XM_016916027.1;XM_016916023.1;XM_006563575.2;XM_016916021.1;XM_016916613.1;…
GO:0044456	Cellular Component	synapse part	2	XM_016911738.1;XM_016911737.1
GO:0045202	Cellular Component	synapse	2	XM_016911738.1;XM_016911737.1
GO:0043226	Cellular Component	organelle	53	XM_006558379.2;XM_006567600.2;XM_394324.6;XM_006568455.2;XM_006567595.2;XM_006568454.1;XM_006558374.2;XM_392313.6;XM_006557975.2;XM_393827.6;XM_016913824.1;XM_016912042.1;XM_006557973.2;XM_006567601.2;XM_006568453.2;XM_016913760.1;XM_006563575.2;XM_006558378.2;XM_001121187.4;XM_006562527.2;XM_006567594.2;XM_016912329.1;XM_006563577.2;XM_016913819.1;XM_006567599.2;XM_392157.5;XM_006557974.2;XM_396…
GO:0031012	Cellular Component	extracellular matrix	2	XM_016915036.1;XM_016915037.1
GO:0031974	Cellular Component	membrane-enclosed lumen	1	XM_623916.5
GO:0005623	Cellular Component	cell	68	XM_006571919.2;XM_006558379.2;XM_006567600.2;XM_394324.6;XM_006568455.2;XM_006567595.2;XM_006568454.1;XM_006558374.2;XM_392313.6;XM_006557975.2;XM_393827.6;XM_016917298.1;XM_016913824.1;XM_006564571.2;XM_016912042.1;XM_006557973.2;XM_016911813.1;XM_006567601.2;XM_006564572.2;XM_006568453.2;XM_016917300.1;XM_016913760.1;XM_006563575.2;XM_006558378.2;XM_001121187.4;XM_006562527.2;XM_016917299.1;XM_…
GO:0044464	Cellular Component	cell part	68	XM_006571919.2;XM_006558379.2;XM_006567600.2;XM_394324.6;XM_006568455.2;XM_006567595.2;XM_006568454.1;XM_006558374.2;XM_392313.6;XM_006557975.2;XM_393827.6;XM_016917298.1;XM_016913824.1;XM_006564571.2;XM_016912042.1;XM_006557973.2;XM_016911813.1;XM_006567601.2;XM_006564572.2;XM_006568453.2;XM_016917300.1;XM_016913760.1;XM_006563575.2;XM_006558378.2;XM_001121187.4;XM_006562527.2;XM_016917299.1;XM_…
GO:0044422	Cellular Component	organelle part	7	XM_006563575.2;XM_006563577.2;XM_016916698.1;XM_623916.5;XM_006563573.2;XM_006563574.2;XM_006563576.2
GO:0032991	Cellular Component	macromolecular complex	3	XM_392313.6;XM_394400.5;XM_623916.5
