# Supplementary material for: Novel Insights into the circRNA-Modulated Developmental Mechanism of Western Honey Bee Larval Guts
Source: Insects. 2023 Nov 20;14(11):897. doi: 10.3390/insects14110897 (PMC10671861; doi:10.3390/insects14110897)
Supplement: Supplementary file 1 [file insects-14-00897-s001.zip › Table S13.xlsx]

## Sheet: Sheet1
Table S13. KEGG pathways annotated by the target mRNAs in the DEcircRNAs-engaged ceRNA network.
Pathway ID	KEGG_A_class	KEGG_B_class	Pathway	Gene Number	Target gene ID
ko04144	Cellular Processes	Transport and catabolism	Endocytosis	3	NM_001160050.1;XM_006571160.2;XM_396056.6
ko04142	Cellular Processes	Transport and catabolism	Lysosome	3	XM_006563051.2;XM_006563052.2;XM_623943.5
ko04145	Cellular Processes	Transport and catabolism	Phagosome	8	XM_003251416.3;XM_006558859.2;XM_006558861.2;XM_006564609.2;XM_016912208.1;XM_016913760.1;XM_016917950.1;XM_392313.6
ko04068	Environmental Information Processing	Signal transduction	FoxO signaling pathway	4	XM_006558957.2;XM_006571160.2;XM_394771.6;XM_396056.6
ko04512	Environmental Information Processing	Signaling molecules and interaction	ECM-receptor interaction	7	XM_006568105.2;XM_016912131.1;XM_016912133.1;XM_016912134.1;XM_016915031.1;XM_016917950.1;XM_392097.6
ko04013	Environmental Information Processing	Signal transduction	MAPK signaling pathway - fly	1	XM_001121187.4
ko04310	Environmental Information Processing	Signal transduction	Wnt signaling pathway	2	NM_001134948.1;XM_006558957.2
ko04391	Environmental Information Processing	Signal transduction	Hippo signaling pathway -fly	22	XM_003251416.3;XM_006558957.2;XM_006562523.2;XM_006562525.2;XM_006562527.2;XM_006570310.2;XM_006570314.2;XM_006570316.2;XM_016912208.1;XM_016913819.1;XM_016913824.1;XM_016913826.1;XM_016914413.1;XM_016914809.1;XM_016914810.1;XM_016914811.1;XM_016914812.1;XM_016914813.1;XM_016914814.1;XM_016914815.1;XM_016914816.1;XM_392157.5
ko04080	Environmental Information Processing	Signaling molecules and interaction	Neuroactive ligand-receptor interaction	6	XM_006569470.2;XM_006569471.2;XM_006569472.2;XM_006569473.2;XM_006569474.2;XM_016913073.1
ko04350	Environmental Information Processing	Signal transduction	TGF-beta signaling pathway	10	XM_006570026.2;XM_006570027.2;XM_006570028.2;XM_006570029.2;XM_006570030.2;XM_006570031.2;XM_006571160.2;XM_016912321.1;XM_393520.6;XM_396056.6
ko04150	Environmental Information Processing	Signal transduction	mTOR signaling pathway	1	NM_001134948.1
ko04070	Environmental Information Processing	Signal transduction	Phosphatidylinositol signaling system	4	NM_001134948.1;XM_006557504.2;XM_016911810.1;XM_016911813.1
ko04340	Environmental Information Processing	Signal transduction	Hedgehog signaling pathway	1	XM_006558957.2
ko03040	Genetic Information Processing	Transcription	Spliceosome	2	XM_003249736.3;XM_016916689.1
ko04130	Genetic Information Processing	Folding, sorting and degradation	SNARE interactions in vesicular transport	2	XM_016915036.1;XM_016915037.1
ko04141	Genetic Information Processing	Folding, sorting and degradation	Protein processing in endoplasmic reticulum	6	NM_001160052.1;XM_006558859.2;XM_006558861.2;XM_006564609.2;XM_016911775.1;XM_016913760.1
ko03015	Genetic Information Processing	Translation	mRNA surveillance pathway	3	XM_006561641.2;XM_393296.6;XM_623270.5
ko03060	Genetic Information Processing	Folding, sorting and degradation	Protein export	2	NM_001160052.1;XM_006564609.2
ko00601	Metabolism	Glycan biosynthesis and metabolism	Glycosphingolipid biosynthesis - lacto and neolacto series	2	XM_016912573.1;XM_393493.5
ko00450	Metabolism	Metabolism of other amino acids	Selenocompound metabolism	1	XM_006568472.2
ko00510	Metabolism	Glycan biosynthesis and metabolism	N-Glycan biosynthesis	8	XM_006563573.2;XM_006563574.2;XM_006563575.2;XM_006563576.2;XM_006563577.2;XM_016911775.1;XM_016916698.1;XM_016916699.1
ko00230	Metabolism	Nucleotide metabolism	Purine metabolism	9	XM_006566245.2;XM_006566246.2;XM_006566247.2;XM_006566858.2;XM_006566860.2;XM_016914660.1;XM_016914661.1;XM_016915482.1;XM_016915483.1
ko00051	Metabolism	Carbohydrate metabolism	Fructose and mannose metabolism	1	XM_392845.6
ko00562	Metabolism	Carbohydrate metabolism	Inositol phosphate metabolism	2	XM_016911810.1;XM_016911813.1
ko00533	Metabolism	Glycan biosynthesis and metabolism	Glycosaminoglycan biosynthesis - keratan sulfate	2	XM_016912573.1;XM_393493.5
ko00565	Metabolism	Lipid metabolism	Ether lipid metabolism	3	XM_006568334.2;XM_006568335.2;XM_006568336.2
ko00600	Metabolism	Lipid metabolism	Sphingolipid metabolism	5	XM_006566526.2;XM_006566527.2;XM_006566528.2;XM_006566530.2;XM_391867.6
ko00564	Metabolism	Lipid metabolism	Glycerophospholipid metabolism	7	XM_006557504.2;XM_006564571.2;XM_006564572.2;XM_006568334.2;XM_006568335.2;XM_006568336.2;XM_016913478.1
ko00380	Metabolism	Amino acid metabolism	Tryptophan metabolism	1	XM_006568472.2
ko00020	Metabolism	Carbohydrate metabolism	Citrate cycle (TCA cycle)	2	XM_006568435.2;XM_623062.5
ko01200	Metabolism	Global and Overview	Carbon metabolism	3	XM_006563656.2;XM_006568435.2;XM_623062.5
ko00520	Metabolism	Carbohydrate metabolism	Amino sugar and nucleotide sugar metabolism	1	XM_392845.6
ko00240	Metabolism	Nucleotide metabolism	Pyrimidine metabolism	1	XM_006563656.2
ko00190	Metabolism	Energy metabolism	Oxidative phosphorylation	2	XM_006568435.2;XM_623062.5
ko04711	Organismal Systems	Environmental adaptation	Circadian rhythm - fly	1	XM_006558957.2
ko04745	Organismal Systems	Sensory system	Phototransduction - fly	3	NM_001134948.1;XM_003251416.3;XM_016912208.1
ko04213	Organismal Systems	Aging	Longevity regulating pathway - multiple species	6	XM_006566245.2;XM_006566246.2;XM_006566247.2;XM_016914660.1;XM_016914661.1;XM_394771.6
ko04320	Organismal Systems	Development	Dorso-ventral axis formation	5	XM_006558469.2;XM_006558470.2;XM_006558472.2;XM_006558473.2;XM_006568761.2
