# Supplementary material for: Novel Insights into the circRNA-Modulated Developmental Mechanism of Western Honey Bee Larval Guts
Source: Insects. 2023 Nov 20;14(11):897. doi: 10.3390/insects14110897 (PMC10671861; doi:10.3390/insects14110897)
Supplement: Supplementary file 1 [file insects-14-00897-s001.zip › Table S2.xlsx]

## Sheet: Sheet1
Table S2 Sequence of DEmiRNA in DEmiRNAs sequence targeted by DEcircRNA
DEmiRNA id	Sequence
ame-miR-6000a-3p	TAGTACGAGAAGTACCCACA

## Sheet: Sheet2
Table S2 Sequences of mRNAs in mNAs sequence targeted by DEmiRNAs
>XM_016910677.1 gene=LOC100578621
AAAGATGGAAGCAAGGAGATTCGTGTTGGGAAGCGCTATCCTCGGACTTTTTTGGAGCGGATTGTTCAAG
GGTGCCCTGACCAATTCGATGAACAGATGCGACTATCCTCCCTGCTCCTGCGATTCTCACGGCAGGCTGA
CCTGCGACTGTAAAGAGGAAGGAGAGGAGCTGGTGTTAACCACGGACGGGGACAAAAGGTTGAGCCCGCA
CACGAGCCGGATAGTGGTGAGCAATTGCTCGTCCGTGATCCTGGCCAACTCGAGCCTCGCCTCGATGGTC
GGCCTCCGCGCGATCGACCTGATCAACGTGGCCAACCTGACCCTGGTCAGGCAGAGTTTCGAGCTCTCCC
CCCAAAGCACGCGCACGTGGATATCGGTGAGGAACTGCAGCATCGACACCATGCCAAGTTTCGTGTTCCG
GGGGGACGTGGAGGCGATCATCCTGGAGAACGTGAGGATCGGCCAGTTGAGCGCGTTCTCGTTCGCCAAT
CTCGTGCACACGGAGAAACTTAGGCTGGAGAATTGCCGCATCGAGAGCATCGAGGCGCAAGCGTTCAAGA
AGTTCGACGTGGGCCACTTGCGAGTGATCGGTACTAGGTTCGGGGATCAGGTGCCGAGCAGGACGATGAA
CGACGTCGAGGTTTACCACACGTTCATGTTGGACGGTGTGAGGATGGGCACGGTGAGGAGCGAGGCGTTC
ATCGTGAGAAGCCCGCGGACAGTGGCGATACAGAATTGCGTGGTGGAGAGTTTGGAGAGCGAGGCGTTCG
ACGTGACCGCGAGGGGGCCGGTGATCGTCAAGAACAACACTTTCGGCAGCCTCTCCGTAGGCGCCTTCCT
CGGCGTACGGGCGGACGCCGAAGCGAGGACGCAGCCCTCTCTCCACGACCTTATCTTTAAGAATAACAGC
GTGGTCAACTTCGAGGAGGGCTCGATCATGTTCGACCGAAATAGCTTTCGCCTCGAGCTCGACAACCTGT
TGGTCGGCCGATCGTGCGACTGTCGAATGTTACCCGTATGGAAGAACAATATCCTCAACTACACCAATCT
CTACGCCAGGTTTTACAAACAAAAcaccgcctcctcctcctcctcctctttttcttcctcctcctccctt
ttgcTACCAGTCCTCGTATCGAGCCAAGACACCCCGATCAACGAAACCCCGGAGACGTTCCTCTGCTACG
ACGGCGAGACGTCGAACGGCGTGGCGATCAGTTTCGTCGAGTACGAGACGCGACATTGCTCCCTCGGCGG
TTCCGTGCTGGTGTTCGTCCTCGTCATCGcggtcctcctcctcctatcgATCCTGATCGCCTGCCTGATC
GTGTGGTGCTGCAGGAGGCGACGCAGAAACAGCAGGAAAAAGTGGATCAGCGTGCCGATGAACGCGCCCG
ACGTCGTGTCGAAAAAGAACGGGGTGATCGGCAGGGAGGCGGCCGCCTCGGCCACGCCGGTCGACAGCCG
GATAACGATGGTCGTGCCGGACGGGAGACTGTACAGGGAGACGGAGTTTCACGTGATCGTGGAGAAGGCC
GAACCGTTGACCACGGAATTGTAACGAGAAGCGTGGAACGGCTCGACCAGCAGGCAGGCTGCCCGCTCGC
CGATGCCTCGAGTCGGCGAGCAACGATACGAGCGGTGCAACGCTTCGAGCCGTTTTCGCGTCTACGAGCT
GTGAACGAATCGATGTAACATTCGACTAAGAGCGGactactctctctctcgaaagaaCTCGAGAAAATTT
CTCACCCAACGATTATCAACTCGCGTTGACGAAGAAACGGAACGGGAGGAGATCTCGGAGCATCtcgaga
tctctctctctctctcttgttttcaatttaattctccTAGTACAAGGCAGTTCGTAAGCTTCCATTTACA
TATCAAGAACGAGCATCGATTATCCATCCAATccccctttcctcctcttttcttttcgtcttCTCTCCGC
GTGGTCACGTACACTTGTATGTAATCGAAGAGTTTccttttcgtttctcttcgaGCAGGTCGCGTGGATG
GATAATCGATGCGCGTTGTTAGTTAAGTTTAAGTTAAGCGTTAGTTAAGTAGCTTccaagagggggaaaa
aaaaagaagaggaaagagggCCAGTGTCGTTTCGCGAAGATCGGAGATCGAAGCGATACGAGAGAGGCGA
CGAAAGAAGAGGCGAGTACAAAGGGGAGTGATCGAAACTGATAACGGACTCGGTTGACGTCGCGTTCGAG
ATTTTCTTATCGGCGATGATCCGTCGAACAAGCGTCGGGAAAATGCGATGATCGCACGTTCGATCGGAAA
CCAGCGTGCCATTCTTCCTCAGTGTAGCCATTCGCTTCCGTTTGGAAAAATGGGGGCGAGCGAAAGACGA
AGCGCCGAATTACTCGTCgaagaaaattgttcgaagCGAAAATTGTTCACTCCCTACACCGAGAATCCCT
GTATTATATATCCCTCCTTCTGATCGCGTTTCTAATCGTGCTTGTaaacacaataaaaaaaaaaacagac
atATTACCTGACACCCCTTGACAATACGAGATAAGAGGAATAACGAAGAATATATctgcgaaattattat
taccgaGCGAGTGGAGAAGGATGATGAACGATAACGTAGAGAAGACTTCTTGTACACGAATCCATACGAA
ATGAAACGTATCCACGTTACACGCAAAATTTGTATTCCGTTCCCGAACCCGTTCGTGAGCGTGACAACAA
CTCGCGACACCCTTCTCGAGTGTTCACAAAACTCTTTTCtcctttaatttattgtattatttcacCACGA
TTATTTCATGTTTATTTATGAGCTCTGGACTATTgcctataataaattgttgttaCTGTTATCATTCCGA
TCGGTATCTAATTTTGACAAATGCGCAAACGGGGGATTTTCCCCTCGACGAGGGTAATCGATTCGCCACG
GGGGAAACCTCGTTCGCGTTTACGAATTCGGCCGGTAATCTCGAAAACGGGGGACGGGGAGaggcttctc
tctctctctctctctttctctgtctatCTTTCGGGGAGTAATACGCGCAATAGCGTTTAGCGTAAAACCG
CAACCGACTGCCGCCACTCGAGTATCGTTCCGCGCTTTCGAGCTGCTTACGGTGATTAATAGACCCGATA
TAATTCGTCCTCCTCTCCGTTTCATCAAGGTAAGCCATCGAGATATTTTACCCGTCGAACGAACCGACGA
CGATCCCAGTGAAAGGGAAGCTGAAAGGAATTCGAGAAACGAGGAAACGTTGAGCAACAACGAGTATGAC
GATAGATTCGAagctgtttctttttttattttttaaagtacaaCGAAGAGAAATACCGACCGCCTCGTAC
TCTCGCGTGTCGACCTATCTCGCGCACGTGTTACCCATGCATTATTGATACACCCGCCATTTCCTCTCCA
CGCAACGAGTCCCGCGCGGCATCGTTTCGTTTTATCCCCCCAAGAGCGGCGAACAGCGGAGATCGATCCT
CCCGAGTTCGTTCGAGATTGTTCAACGATCTTCCCTCCGAACATTTCATCCGAGGCACGCCCGATTAGAG
ATCGAGCGTGAAAAAAAGTGGCGGAAGTGGGAAGTGGCTGCGATATTTCGTCTAACGGAATCTCGCGTGT
TCGCGCGAGACGCGTCTACGATTATCGTGCGTCGGAAAATTAAGCATTTCTAAGGACGTTTTAGTTGTAA
TTATCGTCAGACTGTGATATAACGACAGccgattgtataatttattttacatcgaAAGAGACTTCGTACC
gtcgagataataaaaaaa
>XM_006557392.1 gene=LOC726450
tatatacaagtaTCACGACATTGCACGTCGTACATCATTactgtttcaaaattaaaaagaataatctatT
AACCGTGGTTGTTCCGTCACATGACACGCCACtggcaaatataaaaaagaaaagaaacggaaaACATTTA
TCATTTACCACAGTggttaaaattagaagaatttacAATCAATTCATATATGAGCCAATACGCCACAAGC
ACGTTCCTCCGTGCAGTATTCGCGCAAGGGTGATATGTTATTGGAGATGGAGCAGCATTCGGGTCTGATA
TCCCTGAATATGTCGCCGTTCCATTTAAGCCCTCAGGGTAGTCCCCAAGGTGCGGCCAGTGCTGgtcagc
aacagcaacaagcgcaacaacaacaacaaccacAATACGGTTCTTCGCCGTATGGGAATTGCGCTCAAAG
TCCTCCTACAACAATGTGTCATCAATCACAGTCACAACAACAAccgcaacaacagcaacagtTGCCGGTA
CATAATCAGGCGCATTCGCAGGGTATATCGAATTTCGACGCCGCGTTTTTCGACTCCACCGCCCTTGAAG
AACGGTGTCCCATGTGCGGGGACAAAATGTCTGGTTATCAGTATGGTCTGCTTACGTGCGAATCCTGTAA
AGGTTTTTTCAAACGGAATAATTCGCCGTGTAGcagtaaaaaagtatatacgtGCCTATTCTCGCCAACG
GGAGGTGGGGGAGGTGGGGGCAGCGGCggaggtggtggtggcggAGGTGGCGGTGGTGGAAATGGTAACA
ACGGTAACAACGGTGGAACCGGTAGCTGTGGCGGCGGCGCATCATCGGCACTCGAGATCGGATCTTGCGG
CAACAAGAAGGTGTACACGTGTCTGTTCTCGCCAACAGGAGCCGGAAGCGGCACTGGTGGCAGTGGAGGC
AGCAATGGCGCGGCAAACGGTGCTGGAGGTGGTGGTTGCGGCACATCGACAGCCCTCGAGAGTAGCGGCA
GCAATTATACCGGTGGCGGTGGTGCCGGTACCGGTGGTGGAGGAGGAACGGGTGGCGGCGGTGGTGCGGG
TGCCGCTGGCGGTAGTGGGCCCACCGCAGGGAATGCCTCTGCTGGTGGTGGCGGTAGCGGTAGTGGTGCG
GCCAGCGGTGCAAGTGGCGGCGGATCCGCTACGGTAAGCGGCAATGTCGCGATACCAACTACCACCTACT
CATTACCAACTGGTACCCTCTGTCATCCCGGATTGGGTCAGGTCGGGGTTGGTGTCGTGACCGGCTCGAT
ACCGTGTCCGTCCGAATTCCCCGATACCAAGGACATCATCATAGAAGAACTCTGTCCGGTCTGCGGCGAC
AAAGTTTCCGGATACCATTACGGGCTACTCACTTGTGAATCCTGCAAAGGTTTCTTCAAACGCACCGTCC
AAAACAAAAAGGTCTACACGTGCGTCGCCGAGAGGTCCTGTCACATTGACAAAACGCAAAGAAAGCGGTG
TCCCTACTGCCGTTTTCAGAAGTGCCTCGAAGTCGGCATGAAGCTTGAGGCCGTACGAGCGGATCGGATG
AGAGGCGGTAGGAATAAATTTGGACCTATGTACAAGAGAGACCGAGCGCGGAAGCTACAAATGATGAGAC
AACGGCAGCTGGCACTGCAAACGATACGCGGCAGCCTCGGTGACCCATCGAACTATCCCTCCGCCGTAAC
GCCTTTCCTGCATATTAAACAGGAAATACAAATACCTCAGGTCTCGAGTCTAACCTCTTCTCCAGATTCG
AGTCCATCCCCCGCAGCCGTGGCCGCTGGTTTGGTCACGACACAAGCTGGTAGCGGAGCTGGTCAGCATC
AACTGATCGCACCGTCTTCCCAGCCAAACATTTCTGCTGGTAATCACCTGCACAATCTCAACCCTGGCCT
GGATAGTAAGCTCTGGGCTGCCAATTCCACCACCCCGAGTCCGAAGGCCTTCAACTTCGGCGAACAGTCC
ACACAATCTCATGGAGCCACTGGCTCCGCACCCTCTACCGCCACGTTGAAAACTAGTCCGATGATAAGAG
ACTTTGTGCAAACAGTCGACGATCGCGAGTGGCAGGCATCGCTTTTTGgattattacaaaatcaaaCGTA
CAATCAGTGTGAAGTGGACTTGTTCGAATTAATGTGCAAAGTGCTCGATCAAAATTTGTTCTCTCAGGTG
GACTGGGCAAGGAATTCTGTATTCTTCAAGGATCTCAAGGTTGATGACCAAATGAAGTTGCTACAGCACT
CCTGGTCAGATATGTTGGTGCTCGATCATCTTCATCAAAGGTTACACAATAATTTACCTGATGAGACTAC
GCTTCATAATGGTCAAAAGTTTGATCTCCTTTGTCTCGGCCTACTCGGGGTTCCTTCTTTGGCAGATCTT
TTCAATGATTTATCGTCCAAACTTCAGGAACTCAAATTCGATCTTTCGGATTATATATGCATGAAATTCT
TGATGCTGCTCAATCATgaagttCGTGGATTAGTTAACAAGAAACATGTACAAGAAGGTCACGAACAAGT
TCAACAAGCTCTTTTGGATTATACTTTGACGTGTTATCCTTCTATACCGgaTAAGTTTAACAAGCTGCTA
GCAGTATTACCAGGAATCCACGTGGTGGCGAGCAGGGGAGAAGATCATCTTTATCAAAAACATTGTAGCG
GTGGAGCACCAACTCAAACTCTTCTCATGGAAATGCTTCATgctaaaagaaaatgaaacgataaattcAT
TTGGCACTTTTGCCATGAATTAGTCTATTGTTATATCTCAAAAATCAAGATAGAGCTCCTTATTGTCAAT
GTGGACCTCAAGTACCTATTAAGAGCTAATATACTACTGCTTAGGTGTTGGACCAAGTTAAGGAGCTCTG
GTTCAAAAAATACCTATGCAAACGAATCAAGTATAGACGtacataatttacatatatacataatatatgt
attataaaatgtatctaaatatataaatataatgacatatattttctatatttgatGTTGAAGTTTTAGA
GATGTATCCATGAAGAATTATTACCCCTGTTGGTGGGTAAAAGCGCAGGGAAACAGTAAGCAAGATGCCT
TGAAAACAGTACAAAGGGTGGTTAACAAAATATTGGTTAAAGGGCAGGCAATTTTTGTCTAAATAAGTAA
agctatttttctaataatagatGCGATTATTTTTAAGCACATACCACTGAAGCCTTGCTctcattttaac
aaaaaaataatcctaatggtaacgaatgaaaaaaattgtcgacTCTCCAGTCAATCGTGCTTCTGCAAGG
GATTCAATGGGCATACTTGAATGACAGTAAAATTTCATGtgatatacttatatataacatatatacatac
atatatgtcgCACGGCCACCTGGGCATCCTTAGaacttcttataaaaaaaaaaaaatctgcatTTTGTCA
CACTTGCACACGGCAGGGCTACTATATTGTAAATACTAGTTAACACATTCCAATTATGTTGTAAAGTGAA
TCatgttaaatatgtaattataatatttttgtgtatagtttaatgaaataaatatatttctgttgcttac
tgagaaaaaaaatcattagctACTTAATGTCTTCACTAATTTAGACTTTTATTcatgtatttctttttat
tatttttcaaataggtGGCGGAAAAAAATAACCACAGAttgcgatattttattattgtatattgtatcgT
AATAAAGATTctgtttaagaaataaaagaatcattgGAGCAAGGTTTATGTGGTCCTACATTATCTAGCG
ATTAATATTAAGTACATAAGATCAATATTGTCTTATCGCAGTtgttaaatagataaatatttactgaATG
TTAAGATAGTGATCGAACGTAGTAATTTTTCactaatagattattattgtttagtCAATAGTCAGAAACT
TTTCAGTGCTGTGAAGGTTGTTTTTTCGATGCCTGTGGTATCTAAGCCATCGGTAATTACACGTGCTAGA
TTCGAGGCTCAAGTGTGACAACAGGAACAGAAATCTTTGCTCGTACTGGTAGGCTGGTAGTACCACCCTT
TGCAACTCCTACTGTTTATATCCTCTATCAAAGAAGTACCTGGGAAAAATGCTATTTTACTACTTTCACT
TTTCCACCGACTtcgatataagatattaagtatagatttaaataatttgttgatgtatgtaaaaaaaaaa
aactcgatgcCACATTAGATTAAGAATCGAGTGTTGAATCAAATCAGGAGGAGTAGCTGCGAGTATTACT
accgtgaaatatatatatatatatatatttatatatatatatatatatattttcgaaagctTGCATGTAC
TTATCGTGTGAGTAAAGATTTATGTCCAtggtaaaatttttgaaatcttcgatataaatacaaatcatAT
ATTGACATGTtcccaaattttcaaatcgtcTGGTTCTTTTAATTGATTGATCAATTGAAAAGATACTTTA
CactattattaactttttaatgaattaattttatttaactcgCATATAAATGTCTACCTCTTTGTAACTG
TATTAAGTCTTACACCTTTACATTTTTAGTAAACCACATACCTCAGAATAGACACCCAGATagcaaatta
aatgaaatatatgaatgttACCTATGTAGACTTAAACTCtacaatttctataatatgcGTATGGACATAA
TATAAAGGTTCCATTCAAGTATTGTACCCATTATATTTccatgttaattattttaattattattgtgttt
attccaaattagattatatttctatatgatatatgcgatcgaaatttaataactcAATGAagtctttaaa
atttctatttatattgtgTTATTGTTGGGTAaagtcaattaatattttatctattacattttcattcaaa
tcttTACTCAAGACTTCTTGTAGAACGTGTCGGTCTGATAATTTTGGAACAACTTAcagaaatcataaat
aaaatatttcaaaaaacgaaaatgaaaattgtctCTTCTAAATATATGTCTCTAAACGATGAACTTTGTA
TGTATCCATCCTATTTAATCGTCCGCTCGATTctgttataaattgtttattaataattgtaattaggaaa
tatacataataataatggtgTTATAAGAATTGTGTTAAATATGTACAGTTACCAATTATAATTGGCGaac
aatctaatttaatatcgatgtGATTTTTGATCCAAcaaataattggaattaacattaaatgatGAACTAT
TATGCGTTGTTAACACTGCCATTAGGAGTTGGCAATTGTAAATTAtgtagaaaagaaatgattaattgta
aatatatctttattattaactgaTAACTGTTCCTTTTTAGGATTGACAGcgctatttttatatattatac
taattgAACTcctattaaatgaaaatatttccctTATCGCACTCCTGTTTttggtattattatataaaaa
tatgtgcaATGACCACAAGATGTACAATAGTTTTTGAAAGGAGGGTAAAGGATGgtactataaattatta
agcagacaattttcagaaatttacaaatagtatttcaaaacattcaattatttctttatacatacaagtt
attataatttaaatgcgTTTATGTACAACacaaagtttattataatttgtaacaatGGTGTCATTCGTAT
ACCGAATAAcatgtatattaaaacatttgttTGCTTTGTACAAATATGATAACAACATAAGAAAATGCAC
AGTGGTTAATAAAGACATCAGCTAACTACTGCACA
>XM_006557406.2 gene=LOC551555
CgctattatgaatttaattacgaTGTGAAGATAGTATTACGtatgattaatgataatagataaaaaaaaa
ttaagtttgttAATTACGAATAGTATCGAAAAAATGTAGATATTGTTGAACGAATATGTAATGAAAAGGA
AGTAGCGGATAAAAATGTAGGATATACGAATGGACTGAAGTGCAGGTGCCATCGGCGGTAGCTGTAATGG
CGGTTGTCGGAAAAGCGATCGTAGTATTAACTTCTACGATGTCGGAAGAAAATGAACATACTTCTGAAGA
AACTGAGGCAGAAATGAATACGGAAAATCGCAATAAAGAACAATCGAAAAGTGAAACGTGCGTGTTGAAC
AATGAAACGGAACAACCTATGTTGGAAGACGAAGAAATGCCAACGTATATCAGTGTATCTACTCCATCGA
AACGCGAAGATTCGGATATCGATAATGCTAAACAACAAAGCAGAGTTCCGCTAGAAGAAGATAATAGTCA
AAGTCCTTATCGTAGTGATGATCAAGGAGGAGGTAGTATCTACGTATTATCTTCCGGTGAAGAGAGTAAT
CATCCGTATAATGACGAAGATGAAGATGAATATGCGGATAGCGAAGATACGAATGAAATGGAGCTTGAGA
ATGAACATGAGAATGCGATGTTGGAAgatgaagaggaagaagatgaGGATGAggatgacgatgatgatga
gaTAAATCCTTTGAGACTACATAACGATGATTACGAAGATATTGAATATGTACCGATGTGTTTTGATAGA
GCGTCtgatgattttatattgaataatagatTGAAACCACggcataaagaaaaaagtttatccTTGCAAG
ATTTaagtatttcgaaaaaaaatgctCATTTACGTTATAACAAGAAGAGACATAGTTTAAATGCTTTTAG
ATATAACTATTTACGTATGCAACAAAATCCGATATTGTATCCTACTGTGCGGAAAAGGCAAATGGTACCG
TCTAAGTATCAACACGTGGAAAGTAAAGTGAAACAATACATAAAGAATATGAAAGAACAGAATAGAAGAT
CGATGGAAAAGCGTATGAAAGAACAAGAATTTACGATGAATAAGAATTATGAAGAGAATGAgaATTGTGA
CACcgaacgtttaaaaaatacgagaataacgaataaaactataaaagatTATGTGGAAAAAGCTATTCAG
GATTTGCaacaagaagaaattgaaagtaataatttgATGTACGATACGGcgcaattattagaaaatggag
aaaatgataaaacttcTGATAAAGCGATCGAAAACCGATATAAACATAATCGAAAAGATATCGAATACAA
TGACgttcaaaatgaaaaacgtGTGCAAAATTCTGATGATAAATTGGAGAAACGAAACGGTTCTGTGGAC
GTTAATAAACATCGTGTTGAATATCAAGATACTTTAGagactaaaaatataaaattcggtAACGTGAATC
AATCTTCTCTGGTTAATAATCATCAGCCGACGCCTACGTTTATAAATTTGCGCACATTGAGCTACGAGGA
ATACATGCATGATGTTTCTAATACTGGTCGGAGGGAAGAATTGTCCGAGCAAAGACaagaaaaaacgaac
gaaactCGAGTGTATAACGAAACGGAAATGATTGGTTCGCAAGAAATGGATAACGGTAATATTGATTGTC
CTTTGAAAATTGCAAGCGTTAAAAGTATCTGCACGATGCAAGATGAAtcggaaaatttaaattttacaaa
gatgAATGCgactgaaaaaataaatatcgagaataCCGAAGTGATTGAATTGAAGGCTCGGCTTAGTCAA
AAAGACGCGCAATTTCATAATTTGCGAGATGCTTATCAAAAAGTATTgactgaaaatataaaaatgaaac
aagaattggatgttttaaaaaattctttggcaaaatataaaaatgaaaatagaacgTGTGAAACGAAAAT
TGCGTCTGTACAAACTGAAACGATTAAAGAATCTGTTTCTAATCGGGATACCGTAAATTCggaagaaacg
aataataaaatatctcgtaGCAGTGTTGCATCTACGGGAAGTTCTAACGATCAATGGATGGAAAGTGATT
ATAGTCCGGCTATATCTATTAAACCTCCTGATTTGACTCCCATTCTTAATTCGGATGATAGTATTGTACT
CGCTGATGCTGGcgttccaaaaaaaataatgcatcCGTTATCTCGAACGTTTATTACCTCGTCTAGAATT
TTACAAACGCTTTCGAATATAACGCAAGATTGCGATTCTCCGATTCATTCATCCTGttccaagaaaagaa
aagcaaCGGAAATGCCTGGTTCTTCTACTTTTGTTAAACCTTTTAAAATACCTCACACAACCGTGGAATC
TTTGGAAGGGAAAAACAATACTGATGGTGCGAATGATGTGGAGTATAAATATTCCATGGAGGAACATGTA
TCgtcgaaaatggaaaaagaagaggaaactaCGGaggttgataaaaatattaatggtcCTATTTCTGTGG
AAACTAAGATGGAAGGAACGGATGATTGTGAGGACAATGTGAAATGTTTCATATATAGAGAGGatgaaaa
tagtaaaaacAAAAGTTTTCTGATTCAAGCGGGAGAATCGACGAAGAATGAATtggatgatgaaaaaaat
cgtattCAAGAATGTGGTCCGTATTTGTTGGGTAATCTTGAGGTACGAATGTCCGAGATAAACGGAACGA
TAAGCGTATGgggtaaagaaataaataatgaatatacgaGTGATAATGAGGATGATATGGAGGAATCCGA
AAAGAAATTGTCCGAAAAGAAAACGTGCCATTTTTGGCCAAATACATCGCAAACTAGATTTAATGGAAGC
CCGCTTATGTGTTCTACTAATAAAAAACAGAAAGTtccgttaaaatttaataggtCCAATGTTTCTCAAT
GTTGCCATTCTTTGTcgttaaattcgataaaaatgcaTCCTTTGGTAGATGATGTAGGTGATAAAAGACA
TACGAATAATACTTTCAGCCCGAATAGTAGTATCTCTTCTTGTAAAAACTGCAATTCTTCGATGTGTCGT
AAAGAACGATCGATGTGTAAAGATATTTCccaagaaaaattacattccTGTTGTGTGCatcatattgaaa
ttatggATAAGGAATGCAGTTGTGGTTCGTATCATGAGAAACAAAAACATGATGTTAATCTTAAGCAttg
taaagataaatttcacaataagGGAATTCGGagaaatttatgcaaaaatatatttacatcggATTCGAAG
AATCATTCGCATGAAAATTGTACCGCGAACATCGATAAAGGAATTTGCAAATACCATACGTGTCGATGTT
CGCTTCAAAATATAACGGACAACAACGATTCACGTTCGCAATGTTGCAACGTTGCTAGAGATGTTTcttg
tacatataaattttcggACAATACGAATAACACGGAAATCCACAGAAATTCTGATAGGTGTAATCATAGT
CCCTCAAAAGATGGCGAAGAAGATCCTTTAATTCCGCTTAAACGAACTAATGAAACGCTTGaaGCGAGAC
AACGAAGATTAAGCGGTGGTAAAAGAGTGCGAGGAATTCTTAtggattttttaaaaggatGTGGAGATTG
TCGTAATAATAGTagtttaagtaaaaataattatcagcGAAAAGAAACACCTTATACGGTAAATGATCCT
tcgcaaattaaaatttctccttcttctatACCCGAGCCTACGTGTTCTAGTTCTACGCAATGCAATGACA
GATGTTGCCATGCGTATGCGCGCAGGATCGAATCTCAACTCGAAGAATTTCGaatagaaatggaaagaat
ACGATCGCGCTCGGACGCGATCCTAGATATGCTCGGTATACTTCATTCTGTGGACATGAACTAAGGAAAC
TGATACGATTCTAAATAAGTGCTTTTTCCTTGTACAAATTACTatgttaatttctttaagaCGATATTTG
CACTATCATCAAAAGTTCTTATTTACTCACTTCTACTTCATTACACATTACAAAATACgtgatcaattta
ttaaaatgaaatacatgaataaaaaatgctACATTGTATCGGACGCATCATTCGTACTataatgattcaa
tttttGCGACATAGAAAAATGAGTATAACGACAAATGAGTTTATATCGtacaaata
>XM_623949.5 gene=LOC551555
CgctattatgaatttaattacgaTGTGAAGATAGTATTACGtatgattaatgataatagataaaaaaaaa
ttaagtttgttAATTACGAATAGTATCGAAAAAATGTAGATATTGTTGAACGAATATGTAATGAAAAGGA
AGTAGCGGATAAAAATGTAGGATATACGAATGGACTGAAGTGCAGGTGCCATCGGCGGTAGCTGTAATGG
CGGTTGTCGGAAAAGCGATCGTAGTATTAACTTCTACGATGTCGGAAGAAAATGAACATACTTCTGAAGA
AACTGAGGCAGAAATGAATACGGAAAATCGCAATAAAGAACAATCGAAAAGTGAAACGTGCGTGTTGAAC
AATGAAACGGAACAACCTATGTTGGAAGACGAAGAAATGCCAACGTATATCAGTGTATCTACTCCATCGA
AACGCGAAGATTCGGATATCGATAATGCTAAACAACAAAGCAGAGTTCCGCTAGAAGAAGATAATAGTCA
AAGTCCTTATCGTAGTGATGATCAAGGAGGAGGTAGTATCTACGTATTATCTTCCGGTGAAGAGAGTAAT
CATCCGTATAATGACGAAGATGAAGATGAATATGCGGATAGCGAAGATACGAATGAAATGGAGCTTGAGA
ATGAACATGAGAATGCGATGTTGGAAgatgaagaggaagaagatgaGGATGAggatgacgatgatgatga
gaTAAATCCTTTGAGACTACATAACGATGATTACGAAGATATTGAATATGTACCGATGTGTTTTGATAGA
GCGTCtgatgattttatattgaataatagatTGAAACCACggcataaagaaaaaagtttatccTTGCAAG
ATTTaagtatttcgaaaaaaaatgctCATTTACGTTATAACAAGAAGAGACATAGTTTAAATGCTTTTAG
ATATAACTATTTACGTATGCAACAAAATCCGATATTGTATCCTACTGTGCGGAAAAGGCAAATGGTACCG
TCTAAGTATCAACACGTGGAAAGTAAAGTGAAACAATACATAAAGAATATGAAAGAACAGAATAGAAGAT
CGATGGAAAAGCGTATGAAAGAACAAGAATTTACGATGAATAAGAATTATGAAGAGAATGAgaATTGTGA
CACcgaacgtttaaaaaatacgagaataacgaataaaactataaaagatTATGTGGAAAAAGCTATTCAG
GATTTGCaacaagaagaaattgaaagtaataatttgATGTACGATACGGcgcaattattagaaaatggag
aaaatgataaaacttcTGATAAAGCGATCGAAAACCGATATAAACATAATCGAAAAGATATCGAATACAA
TGACgttcaaaatgaaaaacgtGTGCAAAATTCTGATGATAAATTGGAGAAACGAAACGGTTCTGTGGAC
GTTAATAAACATCGTGTTGAATATCAAGATACTTTAGagactaaaaatataaaattcggtAACGTGAATC
AATCTTCTCTGGTTAATAATCATCAGCCGACGCCTACGTTTATAAATTTGCGCACATTGAGCTACGAGGA
ATACATGCATGATGTTTCTAATACTGGTCGGAGGGAAGAATTGTCCGAGCAAAGACaagaaaaaacgaac
gaaactCGAGTGTATAACGAAACGGAAATGATTGGTTCGCAAGAAATGGATAACGGTAATATTGATTGTC
CTTTGAAAATTGCAAGCGTTAAAAGTATCTGCACGATGCAAGATGAAtcggaaaatttaaattttacaaa
gatgAATGCgactgaaaaaataaatatcgagaataCCGAAGTGATTGAATTGAAGGCTCGGCTTAGTCAA
AAAGACGCGCAATTTCATAATTTGCGAGATGCTTATCAAAAAGTATTgactgaaaatataaaaatgaaac
aagaattggatgttttaaaaaattctttggcaaaatataaaaatgaaaatagaacgTGTGAAACGAAAAT
TGCGTCTGTACAAACTGAAACGATTAAAGAATCTGTTTCTAATCGGGATACCGTAAATTCggaagaaacg
aataataaaatatctcgtaGCAGTGTTGCATCTACGGGAAGTTCTAACGATCAATGGATGGAAAGTGATT
ATAGTCCGGCTATATCTATTAAACCTCCTGATTTGACTCCCATTCTTAATTCGGATGATAGTATTGTACT
CGCTGATGCTGGcgttccaaaaaaaataatgcatcCGTTATCTCGAACGTTTATTACCTCGTCTAGAATT
TTACAAACGCTTTCGAATATAACGCAAGGTAAGACAAAAGTTGAAAGTCCTTTGATAAGAAATAACAAGA
aacgattaaacgaaaaatcttcgaataaatCGTCAAATTTAGATTGCGATTCTCCGATTCATTCATCCTG
ttccaagaaaagaaaagcaaCGGAAATGCCTGGTTCTTCTACTTTTGTTAAACCTTTTAAAATACCTCAC
ACAACCGTGGAATCTTTGGAAGGGAAAAACAATACTGATGGTGCGAATGATGTGGAGTATAAATATTCCA
TGGAGGAACATGTATCgtcgaaaatggaaaaagaagaggaaactaCGGaggttgataaaaatattaatgg
tcCTATTTCTGTGGAAACTAAGATGGAAGGAACGGATGATTGTGAGGACAATGTGAAATGTTTCATATAT
AGAGAGGatgaaaatagtaaaaacAAAAGTTTTCTGATTCAAGCGGGAGAATCGACGAAGAATGAATtgg
atgatgaaaaaaatcgtattCAAGAATGTGGTCCGTATTTGTTGGGTAATCTTGAGGTACGAATGTCCGA
GATAAACGGAACGATAAGCGTATGgggtaaagaaataaataatgaatatacgaGTGATAATGAGGATGAT
ATGGAGGAATCCGAAAAGAAATTGTCCGAAAAGAAAACGTGCCATTTTTGGCCAAATACATCGCAAACTA
GATTTAATGGAAGCCCGCTTATGTGTTCTACTAATAAAAAACAGAAAGTtccgttaaaatttaataggtC
CAATGTTTCTCAATGTTGCCATTCTTTGTcgttaaattcgataaaaatgcaTCCTTTGGTAGATGATGTA
GGTGATAAAAGACATACGAATAATACTTTCAGCCCGAATAGTAGTATCTCTTCTTGTAAAAACTGCAATT
CTTCGATGTGTCGTAAAGAACGATCGATGTGTAAAGATATTTCccaagaaaaattacattccTGTTGTGT
GCatcatattgaaattatggATAAGGAATGCAGTTGTGGTTCGTATCATGAGAAACAAAAACATGATGTT
AATCTTAAGCAttgtaaagataaatttcacaataagGGAATTCGGagaaatttatgcaaaaatatattta
catcggATTCGAAGAATCATTCGCATGAAAATTGTACCGCGAACATCGATAAAGGAATTTGCAAATACCA
TACGTGTCGATGTTCGCTTCAAAATATAACGGACAACAACGATTCACGTTCGCAATGTTGCAACGTTGCT
AGAGATGTTTcttgtacatataaattttcggACAATACGAATAACACGGAAATCCACAGAAATTCTGATA
GGTGTAATCATAGTCCCTCAAAAGATGGCGAAGAAGATCCTTTAATTCCGCTTAAACGAACTAATGAAAC
GCTTGaaGCGAGACAACGAAGATTAAGCGGTGGTAAAAGAGTGCGAGGAATTCTTAtggattttttaaaa
ggatGTGGAGATTGTCGTAATAATAGTagtttaagtaaaaataattatcagcGAAAAGAAACACCTTATA
CGGTAAATGATCCTtcgcaaattaaaatttctccttcttctatACCCGAGCCTACGTGTTCTAGTTCTAC
GCAATGCAATGACAGATGTTGCCATGCGTATGCGCGCAGGATCGAATCTCAACTCGAAGAATTTCGaata
gaaatggaaagaatACGATCGCGCTCGGACGCGATCCTAGATATGCTCGGTATACTTCATTCTGTGGACA
TGAACTAAGGAAACTGATACGATTCTAAATAAGTGCTTTTTCCTTGTACAAATTACTatgttaatttctt
taagaCGATATTTGCACTATCATCAAAAGTTCTTATTTACTCACTTCTACTTCATTACACATTACAAAAT
ACgtgatcaatttattaaaatgaaatacatgaataaaaaatgctACATTGTATCGGACGCATCATTCGTA
CTataatgattcaatttttGCGACATAGAAAAATGAGTATAACGACAAATGAGTTTATATCGtacaaata
>XM_006557404.2 gene=LOC551555
tCATTAGTCTCgctattatgaatttaattacgaTGTGAAGATAGTATTACGtatgattaatgataataga
taaaaaaaaattaagtttgttAATTACGAATAGTATCGAAAAAATGTAGATATTGTTGAACGAATATGTA
ATGAAAAGGAAGTAGCGGATAAAAATGTAGGATATACGAATGGACTGAAGTGCAGGTGCCATCGGCGGTA
GCTGTAATGGCGGTTGTCGGAAAAGCGATCTATTAACTTCTACGATGTCGGAAGAAAATGAACATACTTC
TGAAGAAACTGAGGCAGAAATGAATACGGAAAATCGCAATAAAGAACAATCGAAAAGTGAAACGTGCGTG
TTGAACAATGAAACGGAACAACCTATGTTGGAAGACGAAGAAATGCCAACGTATATCAGTGTATCTACTC
CATCGAAACGCGAAGATTCGGATATCGATAATGCTAAACAACAAAGCAGAGTTCCGCTAGAAGAAGATAA
TAGTCAAAGTCCTTATCGTAGTGATGATCAAGGAGGAGGTAGTATCTACGTATTATCTTCCGGTGAAGAG
AGTAATCATCCGTATAATGACGAAGATGAAGATGAATATGCGGATAGCGAAGATACGAATGAAATGGAGC
TTGAGAATGAACATGAGAATGCGATGTTGGAAgatgaagaggaagaagatgaGGATGAggatgacgatga
tgatgagaTAAATCCTTTGAGACTACATAACGATGATTACGAAGATATTGAATATGTACCGATGTGTTTT
GATAGAGCGTCtgatgattttatattgaataatagatTGAAACCACggcataaagaaaaaagtttatccT
TGCAAGATTTaagtatttcgaaaaaaaatgctCATTTACGTTATAACAAGAAGAGACATAGTTTAAATGC
TTTTAGATATAACTATTTACGTATGCAACAAAATCCGATATTGTATCCTACTGTGCGGAAAAGGCAAATG
GTACCGTCTAAGTATCAACACGTGGAAAGTAAAGTGAAACAATACATAAAGAATATGAAAGAACAGAATA
GAAGATCGATGGAAAAGCGTATGAAAGAACAAGAATTTACGATGAATAAGAATTATGAAGAGAATGAgaA
TTGTGACACcgaacgtttaaaaaatacgagaataacgaataaaactataaaagatTATGTGGAAAAAGCT
ATTCAGGATTTGCaacaagaagaaattgaaagtaataatttgATGTACGATACGGcgcaattattagaaa
atggagaaaatgataaaacttcTGATAAAGCGATCGAAAACCGATATAAACATAATCGAAAAGATATCGA
ATACAATGACgttcaaaatgaaaaacgtGTGCAAAATTCTGATGATAAATTGGAGAAACGAAACGGTTCT
GTGGACGTTAATAAACATCGTGTTGAATATCAAGATACTTTAGagactaaaaatataaaattcggtAACG
TGAATCAATCTTCTCTGGTTAATAATCATCAGCCGACGCCTACGTTTATAAATTTGCGCACATTGAGCTA
CGAGGAATACATGCATGATGTTTCTAATACTGGTCGGAGGGAAGAATTGTCCGAGCAAAGACaagaaaaa
acgaacgaaactCGAGTGTATAACGAAACGGAAATGATTGGTTCGCAAGAAATGGATAACGGTAATATTG
ATTGTCCTTTGAAAATTGCAAGCGTTAAAAGTATCTGCACGATGCAAGATGAAtcggaaaatttaaattt
tacaaagatgAATGCgactgaaaaaataaatatcgagaataCCGAAGTGATTGAATTGAAGGCTCGGCTT
AGTCAAAAAGACGCGCAATTTCATAATTTGCGAGATGCTTATCAAAAAGTATTgactgaaaatataaaaa
tgaaacaagaattggatgttttaaaaaattctttggcaaaatataaaaatgaaaatagaacgTGTGAAAC
GAAAATTGCGTCTGTACAAACTGAAACGATTAAAGAATCTGTTTCTAATCGGGATACCGTAAATTCggaa
gaaacgaataataaaatatctcgtaGCAGTGTTGCATCTACGGGAAGTTCTAACGATCAATGGATGGAAA
GTGATTATAGTCCGGCTATATCTATTAAACCTCCTGATTTGACTCCCATTCTTAATTCGGATGATAGTAT
TGTACTCGCTGATGCTGGcgttccaaaaaaaataatgcatcCGTTATCTCGAACGTTTATTACCTCGTCT
AGAATTTTACAAACGCTTTCGAATATAACGCAAGGTAAGACAAAAGTTGAAAGTCCTTTGATAAGAAATA
ACAAGAaacgattaaacgaaaaatcttcgaataaatCGTCAAATTTAGATTGCGATTCTCCGATTCATTC
ATCCTGttccaagaaaagaaaagcaaCGGAAATGCCTGGTTCTTCTACTTTTGTTAAACCTTTTAAAATA
CCTCACACAACCGTGGAATCTTTGGAAGGGAAAAACAATACTGATGGTGCGAATGATGTGGAGTATAAAT
ATTCCATGGAGGAACATGTATCgtcgaaaatggaaaaagaagaggaaactaCGGaggttgataaaaatat
taatggtcCTATTTCTGTGGAAACTAAGATGGAAGGAACGGATGATTGTGAGGACAATGTGAAATGTTTC
ATATATAGAGAGGatgaaaatagtaaaaacAAAAGTTTTCTGATTCAAGCGGGAGAATCGACGAAGAATG
AATtggatgatgaaaaaaatcgtattCAAGAATGTGGTCCGTATTTGTTGGGTAATCTTGAGGTACGAAT
GTCCGAGATAAACGGAACGATAAGCGTATGgggtaaagaaataaataatgaatatacgaGTGATAATGAG
GATGATATGGAGGAATCCGAAAAGAAATTGTCCGAAAAGAAAACGTGCCATTTTTGGCCAAATACATCGC
AAACTAGATTTAATGGAAGCCCGCTTATGTGTTCTACTAATAAAAAACAGAAAGTtccgttaaaatttaa
taggtCCAATGTTTCTCAATGTTGCCATTCTTTGTcgttaaattcgataaaaatgcaTCCTTTGGTAGAT
GATGTAGGTGATAAAAGACATACGAATAATACTTTCAGCCCGAATAGTAGTATCTCTTCTTGTAAAAACT
GCAATTCTTCGATGTGTCGTAAAGAACGATCGATGTGTAAAGATATTTCccaagaaaaattacattccTG
TTGTGTGCatcatattgaaattatggATAAGGAATGCAGTTGTGGTTCGTATCATGAGAAACAAAAACAT
GATGTTAATCTTAAGCAttgtaaagataaatttcacaataagGGAATTCGGagaaatttatgcaaaaata
tatttacatcggATTCGAAGAATCATTCGCATGAAAATTGTACCGCGAACATCGATAAAGGAATTTGCAA
ATACCATACGTGTCGATGTTCGCTTCAAAATATAACGGACAACAACGATTCACGTTCGCAATGTTGCAAC
GTTGCTAGAGATGTTTcttgtacatataaattttcggACAATACGAATAACACGGAAATCCACAGAAATT
CTGATAGGTGTAATCATAGTCCCTCAAAAGATGGCGAAGAAGATCCTTTAATTCCGCTTAAACGAACTAA
TGAAACGCTTGaaGCGAGACAACGAAGATTAAGCGGTGGTAAAAGAGTGCGAGGAATTCTTAtggatttt
ttaaaaggatGTGGAGATTGTCGTAATAATAGTagtttaagtaaaaataattatcagcGAAAAGAAACAC
CTTATACGGTAAATGATCCTtcgcaaattaaaatttctccttcttctatACCCGAGCCTACGTGTTCTAG
TTCTACGCAATGCAATGACAGATGTTGCCATGCGTATGCGCGCAGGATCGAATCTCAACTCGAAGAATTT
CGaatagaaatggaaagaatACGATCGCGCTCGGACGCGATCCTAGATATGCTCGGTATACTTCATTCTG
TGGACATGAACTAAGGAAACTGATACGATTCTAAATAAGTGCTTTTTCCTTGTACAAATTACTatgttaa
tttctttaagaCGATATTTGCACTATCATCAAAAGTTCTTATTTACTCACTTCTACTTCATTACACATTA
CAAAATACgtgatcaatttattaaaatgaaatacatgaataaaaaatgctACATTGTATCGGACGCATCA
TTCGTACTataatgattcaatttttGCGACATAGAAAAATGAGTATAACGACAAATGAGTTTATATCGta
caaata
>XM_006557405.2 gene=LOC551555
TCAAAAGTCGccatcttaattttttacgataaaattgGCAAGTGAGAACTAACACATTGTTACGTTATCG
TATGTTTATGGTGCGGTATATGTGTCGCTACGAGAAACTACACGTGCCAGGGGAATaatttgtgtaaaat
tttttaaattatcgctCGGAAAGTTTATAgcgatgatataaaaaaaaaattatgatacgaTTTAGCAACT
TACACGGTATCCCCTTGTATAAAAAGTTCCTGTCGTTCCTTTAACAGATTATCTGTTATCCAGAAAAGTA
GCTTTTGTATGGTCCCTGTAAAGTTCGCgtgacaaattatatttacatcgataaaaaaaatttgtaaaac
ttaCATTCGTTTACTCCAGTATTAACTTCTACGATGTCGGAAGAAAATGAACATACTTCTGAAGAAACTG
AGGCAGAAATGAATACGGAAAATCGCAATAAAGAACAATCGAAAAGTGAAACGTGCGTGTTGAACAATGA
AACGGAACAACCTATGTTGGAAGACGAAGAAATGCCAACGTATATCAGTGTATCTACTCCATCGAAACGC
GAAGATTCGGATATCGATAATGCTAAACAACAAAGCAGAGTTCCGCTAGAAGAAGATAATAGTCAAAGTC
CTTATCGTAGTGATGATCAAGGAGGAGGTAGTATCTACGTATTATCTTCCGGTGAAGAGAGTAATCATCC
GTATAATGACGAAGATGAAGATGAATATGCGGATAGCGAAGATACGAATGAAATGGAGCTTGAGAATGAA
CATGAGAATGCGATGTTGGAAgatgaagaggaagaagatgaGGATGAggatgacgatgatgatgagaTAA
ATCCTTTGAGACTACATAACGATGATTACGAAGATATTGAATATGTACCGATGTGTTTTGATAGAGCGTC
tgatgattttatattgaataatagatTGAAACCACggcataaagaaaaaagtttatccTTGCAAGATTTa
agtatttcgaaaaaaaatgctCATTTACGTTATAACAAGAAGAGACATAGTTTAAATGCTTTTAGATATA
ACTATTTACGTATGCAACAAAATCCGATATTGTATCCTACTGTGCGGAAAAGGCAAATGGTACCGTCTAA
GTATCAACACGTGGAAAGTAAAGTGAAACAATACATAAAGAATATGAAAGAACAGAATAGAAGATCGATG
GAAAAGCGTATGAAAGAACAAGAATTTACGATGAATAAGAATTATGAAGAGAATGAgaATTGTGACACcg
aacgtttaaaaaatacgagaataacgaataaaactataaaagatTATGTGGAAAAAGCTATTCAGGATTT
GCaacaagaagaaattgaaagtaataatttgATGTACGATACGGcgcaattattagaaaatggagaaaat
gataaaacttcTGATAAAGCGATCGAAAACCGATATAAACATAATCGAAAAGATATCGAATACAATGACg
ttcaaaatgaaaaacgtGTGCAAAATTCTGATGATAAATTGGAGAAACGAAACGGTTCTGTGGACGTTAA
TAAACATCGTGTTGAATATCAAGATACTTTAGagactaaaaatataaaattcggtAACGTGAATCAATCT
TCTCTGGTTAATAATCATCAGCCGACGCCTACGTTTATAAATTTGCGCACATTGAGCTACGAGGAATACA
TGCATGATGTTTCTAATACTGGTCGGAGGGAAGAATTGTCCGAGCAAAGACaagaaaaaacgaacgaaac
tCGAGTGTATAACGAAACGGAAATGATTGGTTCGCAAGAAATGGATAACGGTAATATTGATTGTCCTTTG
AAAATTGCAAGCGTTAAAAGTATCTGCACGATGCAAGATGAAtcggaaaatttaaattttacaaagatgA
ATGCgactgaaaaaataaatatcgagaataCCGAAGTGATTGAATTGAAGGCTCGGCTTAGTCAAAAAGA
CGCGCAATTTCATAATTTGCGAGATGCTTATCAAAAAGTATTgactgaaaatataaaaatgaaacaagaa
ttggatgttttaaaaaattctttggcaaaatataaaaatgaaaatagaacgTGTGAAACGAAAATTGCGT
CTGTACAAACTGAAACGATTAAAGAATCTGTTTCTAATCGGGATACCGTAAATTCggaagaaacgaataa
taaaatatctcgtaGCAGTGTTGCATCTACGGGAAGTTCTAACGATCAATGGATGGAAAGTGATTATAGT
CCGGCTATATCTATTAAACCTCCTGATTTGACTCCCATTCTTAATTCGGATGATAGTATTGTACTCGCTG
ATGCTGGcgttccaaaaaaaataatgcatcCGTTATCTCGAACGTTTATTACCTCGTCTAGAATTTTACA
AACGCTTTCGAATATAACGCAAGGTAAGACAAAAGTTGAAAGTCCTTTGATAAGAAATAACAAGAaacga
ttaaacgaaaaatcttcgaataaatCGTCAAATTTAGATTGCGATTCTCCGATTCATTCATCCTGttcca
agaaaagaaaagcaaCGGAAATGCCTGGTTCTTCTACTTTTGTTAAACCTTTTAAAATACCTCACACAAC
CGTGGAATCTTTGGAAGGGAAAAACAATACTGATGGTGCGAATGATGTGGAGTATAAATATTCCATGGAG
GAACATGTATCgtcgaaaatggaaaaagaagaggaaactaCGGaggttgataaaaatattaatggtcCTA
TTTCTGTGGAAACTAAGATGGAAGGAACGGATGATTGTGAGGACAATGTGAAATGTTTCATATATAGAGA
GGatgaaaatagtaaaaacAAAAGTTTTCTGATTCAAGCGGGAGAATCGACGAAGAATGAATtggatgat
gaaaaaaatcgtattCAAGAATGTGGTCCGTATTTGTTGGGTAATCTTGAGGTACGAATGTCCGAGATAA
ACGGAACGATAAGCGTATGgggtaaagaaataaataatgaatatacgaGTGATAATGAGGATGATATGGA
GGAATCCGAAAAGAAATTGTCCGAAAAGAAAACGTGCCATTTTTGGCCAAATACATCGCAAACTAGATTT
AATGGAAGCCCGCTTATGTGTTCTACTAATAAAAAACAGAAAGTtccgttaaaatttaataggtCCAATG
TTTCTCAATGTTGCCATTCTTTGTcgttaaattcgataaaaatgcaTCCTTTGGTAGATGATGTAGGTGA
TAAAAGACATACGAATAATACTTTCAGCCCGAATAGTAGTATCTCTTCTTGTAAAAACTGCAATTCTTCG
ATGTGTCGTAAAGAACGATCGATGTGTAAAGATATTTCccaagaaaaattacattccTGTTGTGTGCatc
atattgaaattatggATAAGGAATGCAGTTGTGGTTCGTATCATGAGAAACAAAAACATGATGTTAATCT
TAAGCAttgtaaagataaatttcacaataagGGAATTCGGagaaatttatgcaaaaatatatttacatcg
gATTCGAAGAATCATTCGCATGAAAATTGTACCGCGAACATCGATAAAGGAATTTGCAAATACCATACGT
GTCGATGTTCGCTTCAAAATATAACGGACAACAACGATTCACGTTCGCAATGTTGCAACGTTGCTAGAGA
TGTTTcttgtacatataaattttcggACAATACGAATAACACGGAAATCCACAGAAATTCTGATAGGTGT
AATCATAGTCCCTCAAAAGATGGCGAAGAAGATCCTTTAATTCCGCTTAAACGAACTAATGAAACGCTTG
aaGCGAGACAACGAAGATTAAGCGGTGGTAAAAGAGTGCGAGGAATTCTTAtggattttttaaaaggatG
TGGAGATTGTCGTAATAATAGTagtttaagtaaaaataattatcagcGAAAAGAAACACCTTATACGGTA
AATGATCCTtcgcaaattaaaatttctccttcttctatACCCGAGCCTACGTGTTCTAGTTCTACGCAAT
GCAATGACAGATGTTGCCATGCGTATGCGCGCAGGATCGAATCTCAACTCGAAGAATTTCGaatagaaat
ggaaagaatACGATCGCGCTCGGACGCGATCCTAGATATGCTCGGTATACTTCATTCTGTGGACATGAAC
TAAGGAAACTGATACGATTCTAAATAAGTGCTTTTTCCTTGTACAAATTACTatgttaatttctttaaga
CGATATTTGCACTATCATCAAAAGTTCTTATTTACTCACTTCTACTTCATTACACATTACAAAATACgtg
atcaatttattaaaatgaaatacatgaataaaaaatgctACATTGTATCGGACGCATCATTCGTACTata
atgattcaatttttGCGACATAGAAAAATGAGTATAACGACAAATGAGTTTATATCGtacaaata
>XM_006559851.2 gene=LOC551279
aaaaatggcgCGGAAATGGTCGTGTATTTTCGtgtattctcgaaaatttccgCCATCATTTCTGTAGCGA
ATAGCGTCTTCAACGAAAGGGGCGACAAGTGCCACGGTCGAACTATTTACCTGAATCTGTGTGCGAGTCG
ATTAAGTGTGTGGGTCAAAGCGAAGAGGCAAAAAAGAAGTCACCTAAGAAATCACTGCCGTCACactgaA
GGACACGATCATTCATCTTTCTATCAGTTCTTGCAAATGGAGCACAGTCATAAGAATACCGActgttatt
ttttctattattcaacGTGCACAAAGGGTGATAATTGTCCATTTAGACATGAACCATCTGCCTTGGGTTG
TGAAACAATGTGTGTATATTGGAAGCAGGGTAAATGCCTTGATGAACATTGTAATTTTAGGCACATGGAG
TTAAGAaaaaatcgtaAATCAATTCCATGTTATTGGGAAACACAACCTGGAGGTTGCAGAAAACCACATT
GTTCATTTATGCATAAGAATGCTCGTACAATTACTAGTGATCCTATTAATccagtaaaaaattttgactT
AACATCAAAAACAATGAATCAAGAATGGTCAAATCGTCAAGatgaCACAAAATATGATGGAAGTAGCACA
GAATCAGATCAAGGTAGAGGAAGCAGTGAAGCAGGCAGTTTTATTGGTAGTCCAGCTGTTGATCCTCTTA
TCGTCAAATTTGAAGAAGAGTCGGACAATGAAAGTGTACCGTCTCCTGTAAAGCCGCAGCCGAGGGTTCC
TTACTGCAAGACGTATGAGGAGATTCGTCTGGAGGAGATACAAGCTGAAAGTGCTGCCTACTATTCTTAT
CAGACCGAGGACTACCAGAGCGACACGAGTGGTGGTAAAATCAAGACGTGTAGGACCAAACGGATCTGCC
TTTATCCTTCGGTGATAAATAAAGACAAGGGAAATAACGAGAAGGGATTGGATTTCGAGGTTCTCACATT
GGATGAAATTCGTCGCCGGAAGACGCATAAAGatcttgaaaagaatttaGTAGAGACTAATAAAAGTATA
GGAGTCAAGAGAACGGAATCGAAAAGTTTaatcaatgaaaaagaagaattgacGACTACAGAATTTCTAA
AAGAAGCCATGAATACGTTAACCGAAACAATTTCCGCAAGGGGGATAAAAAGACGATTAGAAGAGGATtg
tgaggaaaaaaaagacacaTCTAGGCGTAAAGTGAACTGTAATGTTGATCGTGCAACTTTCATTGTTACT
AGTGCGCCACCTGTTAAACTAAACAGAAGATCTCCAAGAAGGTTTATCTCGGTCGATAGTgatatcgaaa
atcgaaaaagtGTAAACAAAACGGTGAAAATTAGCCAAGAGAAGCAGATCGAAGAGAATAATGTGGAATC
AATTATTGGAAGAAATAGTCCAGAATCCACGTCTGTGGAAAGACTGAATTCTGAGCAAGTGTGTATGAAT
AATAGAACTAGGAAGAATGAAGTGGAAATTAGGTTATGCGACAGTAGTACGGATGAAGATCAAATGCCAT
TAGAGaagaacgaagagaaaaaatcaATTGGCACATTTACTGTGGAGGATTCGAAAGAAACGTGTGACAG
TTTGTTGAATATAAACGAAGAGGATTATCTAACGCTGGATATGGCGTCAGATGATATATTGAAAGACATC
GACGCGTTACTTAAGGAAAAACCTTCTGTTTGAGAAAGAAGCAAATAACGGATTGACAAAGGGACAGGTA
CTTATGAGAATTCGGTTGAACGCTTCTCTGTCTGTCGTTTATTGATGAATAAGGAGAAGAAATGTTTTAC
CTCGGTTTTGGTTTGGTTTCCATACAACTTCGAGGATGACAGGAAatgttttatctattttttcttttct
tcacatACAAAGTGTGAGAAATGGTTCAATTTTTGCTAGAACATcgatagatatttttcatagaCTGATA
AGCAGaaagaattcttaaataaCATATTCTTATCGTACTATGCGGAGATagtgaatgaatatatatttat
tcattatgtgCTTAGCCATTTTTTGTCTGTGTTTATAGTGAAAGAAATCATTATATCGAAAATGGTAAac
cataaattttttcaaatatttgaattcaatCTTTAagtattgaatgaaatttaaattagaattgac
>XM_016913971.1 gene=LOC410758
GGCCGATGTAATCGGGAGAAACCCCCGTGCAAATATTTCCATCCACCGCAACATCTGAAGGACCAGCTTT
TGATAAACGGGCGCAATCATTTGGCCCTGAAGAACGCGCTGATGCAGCAGATGGGTCTCACACCGGCCCA
GCCACTAGTGCCTGGCCAGGTACCAGCAGTGGCGACGAATCCGTACCTGACCGGTATGCCGCAGGTTGGC
AACACGTACAGCCCGTATTTCGCGCCCAGCCCCATCATGCCAGCGATCATGGGGCCCGCGGACCCAACCG
GAGTCGGAAGCCCGTTGGGCGTTGTCCCGCAGACGGTGGCGATGCCGCAGAAGATGCCACGTACCGACCG
CCTCGAGGCCTTCCCAGGAATGGTTCCGTATAAACGACCGGCGGGCGACAAGTCCGGCATGCCGGTCTAT
CAGCCTACCGGCGCGACGACCTATCAACAGTTAATGCAGCTGCAGCAGCCCTTCGTGCCTGTGTCATGTG
AGTACACTGGAACACCACCCCTACCCACCCAAACCTCTAACCAATCGGTCGTGCAACCCCCGAACGTGCA
AAGCAACCACCACGCGGTGGTAGTTcagtcctcctcctcctcccaagGAACCGGCGGCGCCACGGTCAAT
AACTGCGCCGACGCCAACAATGGCGTGATGATGGATCCCTGCAACAACCCACCGCCACCACCTCCAACCG
CCGACAATAACAGTAACAATAGTAACGTGAATAACAAGCAGCCGAATCCAACGCAGAATCACGATGCCGA
GAACGCGCACAACTCCCCCGAATTGAATCACGCGAGTCCCGCGACCATTtcgcaacaacagcaacaacaa
cagcagcagcaacaacaacaacaacaccagcaacagcaacaacagcagcatCAACAGCACCAACAGCAAC
AGGCGCAACAGCAGCAACACCAATTGCAGCAACAGCATCAATTGCAGAACCAACTGGCTCTGTCGGCCGC
CAGCGTGCAACCCGCGATGAGCCCGTTGACCTCGGTCGCAGGCCTCACCTCGATGCCGGGCGTGGTCATG
GCCTCGATGGCCTCGATGACGAACGTGCCCTCGGTCACGAACATGGTGTCCATGGCCAACTACAACGCCA
CGAGCATGGCGGGTCTAAACATGCTCAACAGCCTGGGCATGGCGTCCGGGTTGCCCGCGTCCCTTGACCC
CGCGGCCCTCGCCAAAGAGGTCGCGCAGAAGAATTACGCGAAAGCGATCAAGCTCTCCCAGGCGTCCCAA
TCGTACGGTATCAATCAGCTCACGGCGTTGAACTACACGGGCGTCGCGTTGAACAAGCAAGCGTTGGTGA
ACCCGGCGGCGGCTGCCGCGGCTGCTGCAGCCGCCGCGGCCGGCAACTCGACCGTAGCGAGCCTCCCCGC
CACGGCCGCGACACCGAGGCCTGTCATTCCTAATCTGACCGGGATTCCCGGCGCCCTcacctcccccctc
tccgCCGGGATCTTGGCCTACTCGAGGCCACCGGCCGGGGCGCCGATCAATCCTTACTCGCTGATGAGGC
AACATCAGATCCTCCCCAATCCTTACGTGCAGGCCGCCTCGATACCGGCCGTTCCCGGCGCGGCGGCCGC
AGCGGCGGCCGCCGTCCAGGGGAATCCGTACGTGCAGAATCCTTACACGGTTCTGCCGGGTGTCGCCAGC
ATGCCTGGGGTGGCGGCGAGCGTGGCGGCAGCCGGTGTCCCCGGTGTCCCCCAGATACCCCAGATCCCGA
ACCCGGCGACGATCGCGGCCCAACCGCAGGTAGCGATTCCGGTCAGTTCCGGGGTGATCATGCAACCTTA
CAAGAAGATGAAGACCTCGTaaacggagggagggagggaggggaaggggggagtCGAAAGGGGGGGATAT
TTTTCTCGTCCCCGCCACCTTTTCTCCATTCGTCTCTCTGCGGTTCCTTCTTCCGGGCCCTCCgcgtttt
ctctctttctctctcttttcctgtCTCTTTCGCAGGGGAAAGTGTCCcacacgtatatacatatacatat
atatatatatgtagacgATGGTTGTTCGATCGTCCTCTTCGTTCGATCGTGATTCCTTTCCactagatag
atagagatagatagatagatagatggatggatggatagatGGATCATGGTCGAAGAGGGATgtgtatctt
ttttcttttttttttttttttttatgatgcaAATCGTTTGTAACGTTTCTATTTCCGTTtcgtacgatat
atatatatatatatatatatatatgtagtatGTAGTTTGGAGGATAGTATAGGATATAtggaattggaaa
tattgGAGAGTAATTAGAATCGAAATCGTTGCCGAcctattttttgatttagcGTGATAATCGTATATAA
TCGTGAGATTAGATAGatggatagatatatatatatacacgtattatgattatattgattacaaggaatt
gaatatatgaaaGGGGAAACGTTCCTGCgtgcgaaagagagagaagtatATATAGAgcgaaacgagaaga
aatgaAAGGTCGAGATAAGGGAGGATGAGAAACGCGAACGGGCAAACGTAAACAGACAGACAAACAAACA
AGTAAACAAGAGTTCCGAAAATAGATTCATTTTCTAGTCAGACATTGTCGGTTGAACAGTGCCTTATCGA
CCCGATTCCACTTGGAGCGTCAAATGCTTACACGtgacgaatatataatatatatagaggaTAACGAAGA
CGCGAAGACTTTTTTGCGAAACTTATTAACCTCTAAGCCCCTTCAACTTCGCCCCTTTTGTTGcgatcga
gagaaaagaagaataaaaagaaaaaaaaagtgggagaaaaataataataaaccgaGAAACGTCCACGCAC
GGCAAACTTTTATCGCGTTTCTTTCtcgcgttcttttttttttttttgtttccctcctccccaaCCTTAC
CACCCCCATCCCTTTCTTCCGTGTCTTCGAAGACTTGCCAATTTCATCACaatgacgatgatgatgatga
gcCATCCagggaataaatatttttaataaatcgcgACCGTGAGATCGCGGTTCAGTTTCTTTTTAGTTGT
TTatttcgtttgttttttttcttttctgttctttattttattttttattttttaacgcgCTCCAGCAGCG
tcgttgttttaattattattcctcctttttaatcattatcttTCTCTAGCGTGTAAAACGTTTCCTTCGT
AGTTGCGTAGATtctagaaatgaaaaaagaaagaaaaaagaagcggAAAAGATAATTTCGTTGTTAATTC
CCCCCTCCACGGGGGTAGCTTCGTACGAGagatataaagtatataacgGATATAAGTtgttgaaatttct
tcttcagaGTCGCCACGcgagttcttcttcttctttttttttttttttcgtttcgtttcgaatattgTTT
TTGTTGCGACACACACCGGAAATATCGTTCCtccgatttattattattatcgtactTTATATCGACGATA
TCGATGtttgttctatatatatagtatatatatatatatatatatatatatatatattacgcatataata
tattctaaatatatattttttattttctaacgcCAACGGATGGACGGATACGTTGCTCGGCCTAAAAAAA
AGTCACGTCACGTGCACAATACTCGTGCGCACGTATGAACTTGCCTCTTTCCCACCCCCCCCCtaccttc
tcttttttttaagtagaatattattagtccctttatttttttttttttgttcagcCGTTGAAGTCCATCT
TTAGTCGGATATTTTCTATCGTTAATCGTCaactttttagaaattattattattatcattattattacta
ttataattattattattattattattattattagttcaaagatcgaattttattccctattattaatatt
gttcgtTTATCGtttctcttaaattttaattactttttaatcgtttttacTATTAAAGAGATGGAGAGGG
GGAGCAGCTGGACgggaaaaatagagaaagacaGTGAATTgcagacatttttttttttttcctttaccta
gtcttcttcgagaaatataataattcttctatattCGTTTCGCTTAATCCGATTTAGGGATACCTTTTAG
GGTTTCAAGTGTTCGGAAATCCACGTACAAAAAATCGTTAAAGTTTCTCCTAAAGGATTCGTTTGTctga
taaatttaactttcctaaatatataagaacatcttaagtataaaaatatttataaattgtttttatcaat
ttcaatataaattttgaaaatatattccgGAGATTGCACGAATAATTATCCAAGCTTGAGGCCTTAAGGG
TTGAATAAATCGATCTTCAACCGAGAGACTGGTGTCATGTCGCTGGAATTGTCACTGGAATTTCTACCGA
TCCGACCTCTCCCACCCTTTCCAATTAGCTTTTAGGAGAATATCAATCGAGAActattataagtaaaaaa
acgTATGTTTCCTAGAAACATCTCCTTGCACGCATCGatgagattgaaaaaaaaaatggaaaccgtcgtc
gtcgtcgtcgtgcgatccttttaattaaaaaataacgtgCATAGATTTTAGCGGAGAGATTTCGTCCTAT
CTCATTTTATCTAGTGCTATGattaatacatacatacatacatacatacatacatacatacatatatata
tacacatatataataatatatttatctattagcATGTAATAGCGCGTGAAACCGAAAGCCGAAGGCAGCC
TCATTTTGCCCTGACACGGATTCAATTCGGGggagttcaaaaaaaaaaaataaaaataaaaaaaaaaaga
aaattgcacA
>XM_016913968.1 gene=LOC410758
GGCCGATGTAATCGGGAGAAACCCCCGTGCAAATATTTCCATCCACCGCAACATCTGAAGGACCAGCTTT
TGATAAACGGGCGCAATCATTTGGCCCTGAAGAACGCGCTGATGCAGCAGATGGGTCTCACACCGGCCCA
GCCACTAGTGCCTGGCCAGGTACCAGCAGTGGCGACGAATCCGTACCTGACCGGTATGCCGCAGGTTGGC
AACACGTACAGCCCGTATTTCGCGCCCAGCCCCATCATGCCAGCGATCATGGGGCCCGCGGACCCAACCG
GAGTCGGAAGCCCGTTGGGCGTTGTCCCGCAGACGGTGGCGATGCCGCAGAAGATGCCACGTACCGACCG
CCTCGAGATGGACATGAAGTCTGTCGGATCGTTCTACTACGAGAACTTTGCCTTCCCAGGAATGGTTCCG
TATAAACGACCGGCGGGCGACAAGTCCGGCATGCCGGTCTATCAGCCTACCGGCGCGACGACCTATCAAC
AGTTAATGCAGCTGCAGCAGCCCTTCGTGCCTGTGTCATGTGAGTACACTGGAACACCACCCCTACCCAC
CCAAACCTCTAACCAATCGGTCGTGCAACCCCCGAACGTGCAAAGCAACCACCACGCGGTGGTAGTTcag
tcctcctcctcctcccaagGAACCGGCGGCGCCACGGTCAATAACTGCGCCGACGCCAACAATGGCGTGA
TGATGGATCCCTGCAACAACCCACCGCCACCACCTCCAACCGCCGACAATAACAGTAACAATAGTAACGT
GAATAACAAGCAGCCGAATCCAACGCAGAATCACGATGCCGAGAACGCGCACAACTCCCCCGAATTGAAT
CACGCGAGTCCCGCGACCATTtcgcaacaacagcaacaacaacagcagcagcaacaacaacaacaacacc
agcaacagcaacaacagcagcatCAACAGCACCAACAGCAACAGGCGCAACAGCAGCAACACCAATTGCA
GCAACAGCATCAATTGCAGAACCAACTGGCTCTGTCGGCCGCCAGCGTGCAACCCGCGATGAGCCCGTTG
ACCTCGGTCGCAGGCCTCACCTCGATGCCGGGCGTGGTCATGGCCTCGATGGCCTCGATGACGAACGTGC
CCTCGGTCACGAACATGGTGTCCATGGCCAACTACAACGCCACGAGCATGGCGGGTCTAAACATGCTCAA
CAGCCTGGGCATGGCGTCCGGGTTGCCCGCGTCCCTTGACCCCGCGGCCCTCGCCAAAGAGGTCGCGCAG
AAGAATTACGCGAAAGCGATCAAGCTCTCCCAGGCGTCCCAATCGTACGGTATCAATCAGCTCACGGCGT
TGAACTACACGGGCGTCGCGTTGAACAAGCAAGCGTTGGTGAACCCGGCGGCGGCTGCCGCGGCTGCTGC
AGCCGCCGCGGCCGGCAACTCGACCGTAGCGAGCCTCCCCGCCACGGCCGCGACACCGAGGCCTGTCATT
CCTAATCTGACCGGGATTCCCGGCGCCCTcacctcccccctctccgCCGGGATCTTGGCCTACTCGAGGC
CACCGGCCGGGGCGCCGATCAATCCTTACTCGCTGATGAGGCAACATCAGATCCTCCCCAATCCTTACGT
GCAGGCCGCCTCGATACCGGCCGTTCCCGGCGCGGCGGCCGCAGCGGCGGCCGCCGTCCAGGGGAATCCG
TACGTGCAGAATCCTTACACGGTTCTGCCGGGTGTCGCCAGCATGCCTGGGGTGGCGGCGAGCGTGGCGG
CAGCCGGTGTCCCCGGTGTCCCCCAGATACCCCAGATCCCGAACCCGGCGACGATCGCGGCCCAACCGCA
GGTAGCGATTCCGGTCAGTTCCGGGGTGATCATGCAACCTTACAAGAAGATGAAGACCTCGTaaacggag
ggagggagggaggggaaggggggagtCGAAAGGGGGGGATATTTTTCTCGTCCCCGCCACCTTTTCTCCA
TTCGTCTCTCTGCGGTTCCTTCTTCCGGGCCCTCCgcgttttctctctttctctctcttttcctgtCTCT
TTCGCAGGGGAAAGTGTCCcacacgtatatacatatacatatatatatatatgtagacgATGGTTGTTCG
ATCGTCCTCTTCGTTCGATCGTGATTCCTTTCCactagatagatagagatagatagatagatagatggat
ggatggatagatGGATCATGGTCGAAGAGGGATgtgtatcttttttcttttttttttttttttttatgat
gcaAATCGTTTGTAACGTTTCTATTTCCGTTtcgtacgatatatatatatatatatatatatatatgtag
tatGTAGTTTGGAGGATAGTATAGGATATAtggaattggaaatattgGAGAGTAATTAGAATCGAAATCG
TTGCCGAcctattttttgatttagcGTGATAATCGTATATAATCGTGAGATTAGATAGatggatagatat
atatatatacacgtattatgattatattgattacaaggaattgaatatatgaaaGGGGAAACGTTCCTGC
gtgcgaaagagagagaagtatATATAGAgcgaaacgagaagaaatgaAAGGTCGAGATAAGGGAGGATGA
GAAACGCGAACGGGCAAACGTAAACAGACAGACAAACAAACAAGTAAACAAGAGTTCCGAAAATAGATTC
ATTTTCTAGTCAGACATTGTCGGTTGAACAGTGCCTTATCGACCCGATTCCACTTGGAGCGTCAAATGCT
TACACGtgacgaatatataatatatatagaggaTAACGAAGACGCGAAGACTTTTTTGCGAAACTTATTA
ACCTCTAAGCCCCTTCAACTTCGCCCCTTTTGTTGcgatcgagagaaaagaagaataaaaagaaaaaaaa
agtgggagaaaaataataataaaccgaGAAACGTCCACGCACGGCAAACTTTTATCGCGTTTCTTTCtcg
cgttcttttttttttttttgtttccctcctccccaaCCTTACCACCCCCATCCCTTTCTTCCGTGTCTTC
GAAGACTTGCCAATTTCATCACaatgacgatgatgatgatgagcCATCCagggaataaatatttttaata
aatcgcgACCGTGAGATCGCGGTTCAGTTTCTTTTTAGTTGTTTatttcgtttgttttttttcttttctg
ttctttattttattttttattttttaacgcgCTCCAGCAGCGtcgttgttttaattattattcctccttt
ttaatcattatcttTCTCTAGCGTGTAAAACGTTTCCTTCGTAGTTGCGTAGATtctagaaatgaaaaaa
gaaagaaaaaagaagcggAAAAGATAATTTCGTTGTTAATTCCCCCCTCCACGGGGGTAGCTTCGTACGA
GagatataaagtatataacgGATATAAGTtgttgaaatttcttcttcagaGTCGCCACGcgagttcttct
tcttctttttttttttttttcgtttcgtttcgaatattgTTTTTGTTGCGACACACACCGGAAATATCGT
TCCtccgatttattattattatcgtactTTATATCGACGATATCGATGtttgttctatatatatagtata
tatatatatatatatatatatatatatattacgcatataatatattctaaatatatattttttattttct
aacgcCAACGGATGGACGGATACGTTGCTCGGCCTAAAAAAAAGTCACGTCACGTGCACAATACTCGTGC
GCACGTATGAACTTGCCTCTTTCCCACCCCCCCCCtaccttctcttttttttaagtagaatattattagt
ccctttatttttttttttttgttcagcCGTTGAAGTCCATCTTTAGTCGGATATTTTCTATCGTTAATCG
TCaactttttagaaattattattattatcattattattactattataattattattattattattattat
tattagttcaaagatcgaattttattccctattattaatattgttcgtTTATCGtttctcttaaatttta
attactttttaatcgtttttacTATTAAAGAGATGGAGAGGGGGAGCAGCTGGACgggaaaaatagagaa
agacaGTGAATTgcagacatttttttttttttcctttacctagtcttcttcgagaaatataataattctt
ctatattCGTTTCGCTTAATCCGATTTAGGGATACCTTTTAGGGTTTCAAGTGTTCGGAAATCCACGTAC
AAAAAATCGTTAAAGTTTCTCCTAAAGGATTCGTTTGTctgataaatttaactttcctaaatatataaga
acatcttaagtataaaaatatttataaattgtttttatcaatttcaatataaattttgaaaatatattcc
gGAGATTGCACGAATAATTATCCAAGCTTGAGGCCTTAAGGGTTGAATAAATCGATCTTCAACCGAGAGA
CTGGTGTCATGTCGCTGGAATTGTCACTGGAATTTCTACCGATCCGACCTCTCCCACCCTTTCCAATTAG
CTTTTAGGAGAATATCAATCGAGAActattataagtaaaaaaacgTATGTTTCCTAGAAACATCTCCTTG
CACGCATCGatgagattgaaaaaaaaaatggaaaccgtcgtcgtcgtcgtcgtgcgatccttttaattaa
aaaataacgtgCATAGATTTTAGCGGAGAGATTTCGTCCTATCTCATTTTATCTAGTGCTATGattaata
catacatacatacatacatacatacatacatacatatatatatacacatatataataatatatttatcta
ttagcATGTAATAGCGCGTGAAACCGAAAGCCGAAGGCAGCCTCATTTTGCCCTGACACGGATTCAATTC
GGGggagttcaaaaaaaaaaaataaaaataaaaaaaaaaagaaaattgcacA
>XM_016913952.1 gene=LOC410758
GGCCGATGTAATCGGGAGAAACCCCCGTGCAAATATTTCCATCCACCGCAACATCTGAAGGACCAGCTTT
TGATAAACGGGCGCAATCATTTGGCCCTGAAGAACGCGCTGATGCAGCAGATGGGTCTCACACCGGCCCA
GCCACTAGTGCCTGGCCAGGTACCAGCAGTGGCGACGAATCCGTACCTGACCGGTATGCCGCAGGTTGGC
AACACGTACAGCCCGTATTTCGCGCCCAGCCCCATCATGCCAGCGATCATGGGGCCCGCGGACCCAACCG
GAGTCGGAAGCCCGTTGGGCGTTGTCCCGCAGACGGTGGCGATGCCGCAGAAGATGCCACGTACCGACCG
CCTCGAGGTATGTCGCGAGTTTCAACGCGGGGCGTGCAAACGCGGCGAGACGGAGTGCCGGTTTGCGCAC
CCCCTCGAGACGGTGCAGGCGAACGAGGACGGCTCTGTGACGGTCTGCATGGACGCTGTCAAGGGCCGAT
GCAATCGGGACCCCTGCCGCTATTTCCACCCCCCTCTGCACCTTCAAGCCCACATTAAGGCCGCACAATC
TCGGGCTAGCATTGCGACGGCGACTATGCCGACGAACGTAGCGGGAATGGGCGCGTTGGCTGGCGGAGTG
TCAGGAGTGCCGGCAACTGCGGTTCCCGGAGGACTTCAGAGCGCCAGTATGGCAAGCATCGAACTCGGCA
AGAAGCGGATGCGCGACTCCAATGATGATCTGCTAATGGTACCACGGCTTATGCATGAAATGGACATGAA
GTCTGTCGGATCGTTCTACTACGAGAACTTTGCCTTCCCAGGAATGGTTCCGTATAAACGACCGGCGGGC
GACAAGTCCGGCATGCCGGTCTATCAGCCTACCGGCGCGACGACCTATCAACAGTTAATGCAGCTGCAGC
AGCCCTTCGTGCCTGTGTCATGTGAGTACACTGGAACACCACCCCTACCCACCCAAACCTCTAACCAATC
GGTCGTGCAACCCCCGAACGTGCAAAGCAACCACCACGCGGTGGTAGTTcagtcctcctcctcctcccaa
gGAACCGGCGGCGCCACGGTCAATAACTGCGCCGACGCCAACAATGGCGTGATGATGGATCCCTGCAACA
ACCCACCGCCACCACCTCCAACCGCCGACAATAACAGTAACAATAGTAACGTGAATAACAAGCAGCCGAA
TCCAACGCAGAATCACGATGCCGAGAACGCGCACAACTCCCCCGAATTGAATCACGCGAGTCCCGCGACC
ATTtcgcaacaacagcaacaacaacagcagcagcaacaacaacaacaacaccagcaacagcaacaacagc
agcatCAACAGCACCAACAGCAACAGGCGCAACAGCAGCAACACCAATTGCAGCAACAGCATCAATTGCA
GAACCAACTGGCTCTGTCGGCCGCCAGCGTGCAACCCGCGATGAGCCCGTTGACCTCGGTCGCAGGCCTC
ACCTCGATGCCGGGCGTGGTCATGGCCTCGATGGCCTCGATGACGAACGTGCCCTCGGTCACGAACATGG
TGTCCATGGCCAACTACAACGCCACGAGCATGGCGGGTCTAAACATGCTCAACAGCCTGGGCATGGCGTC
CGGGTTGCCCGCGTCCCTTGACCCCGCGGCCCTCGCCAAAGAGGTCGCGCAGAAGAATTACGCGAAAGCG
ATCAAGCTCTCCCAGGCGTCCCAATCGTACGGTATCAATCAGCTCACGGCGTTGAACTACACGGGCGTCG
CGTTGAACAAGCAAGCGTTGGTGAACCCGGCGGCGGCTGCCGCGGCTGCTGCAGCCGCCGCGGCCGGCAA
CTCGACCGTAGCGAGCCTCCCCGCCACGGCCGCGACACCGAGGCCTGTCATTCCTAATCTGACCGGGATT
CCCGGCGCCCTcacctcccccctctccgCCGGGATCTTGGCCTACTCGAGGCCACCGGCCGGGGCGCCGA
TCAATCCTTACTCGCTGATGAGGCAACATCAGATCCTCCCCAATCCTTACGTGCAGGCCGCCTCGATACC
GGCCGTTCCCGGCGCGGCGGCCGCAGCGGCGGCCGCCGTCCAGGGGAATCCGTACGTGCAGAATCCTTAC
ACGGTTCTGCCGGGTGTCGCCAGCATGCCTGGGGTGGCGGCGAGCGTGGCGGCAGCCGGTGTCCCCGGTG
TCCCCCAGATACCCCAGATCCCGAACCCGGCGACGATCGCGGCCCAACCGCAGGTAGCGATTCCGGTCAG
TTCCGGGGTGATCATGCAACCTTACAAGAAGATGAAGACCTCGTaaacggagggagggagggaggggaag
gggggagtCGAAAGGGGGGGATATTTTTCTCGTCCCCGCCACCTTTTCTCCATTCGTCTCTCTGCGGTTC
CTTCTTCCGGGCCCTCCgcgttttctctctttctctctcttttcctgtCTCTTTCGCAGGGGAAAGTGTC
CcacacgtatatacatatacatatatatatatatgtagacgATGGTTGTTCGATCGTCCTCTTCGTTCGA
TCGTGATTCCTTTCCactagatagatagagatagatagatagatagatggatggatggatagatGGATCA
TGGTCGAAGAGGGATgtgtatcttttttcttttttttttttttttttatgatgcaAATCGTTTGTAACGT
TTCTATTTCCGTTtcgtacgatatatatatatatatatatatatatatgtagtatGTAGTTTGGAGGATA
GTATAGGATATAtggaattggaaatattgGAGAGTAATTAGAATCGAAATCGTTGCCGAcctattttttg
atttagcGTGATAATCGTATATAATCGTGAGATTAGATAGatggatagatatatatatatacacgtatta
tgattatattgattacaaggaattgaatatatgaaaGGGGAAACGTTCCTGCgtgcgaaagagagagaag
tatATATAGAgcgaaacgagaagaaatgaAAGGTCGAGATAAGGGAGGATGAGAAACGCGAACGGGCAAA
CGTAAACAGACAGACAAACAAACAAGTAAACAAGAGTTCCGAAAATAGATTCATTTTCTAGTCAGACATT
GTCGGTTGAACAGTGCCTTATCGACCCGATTCCACTTGGAGCGTCAAATGCTTACACGtgacgaatatat
aatatatatagaggaTAACGAAGACGCGAAGACTTTTTTGCGAAACTTATTAACCTCTAAGCCCCTTCAA
CTTCGCCCCTTTTGTTGcgatcgagagaaaagaagaataaaaagaaaaaaaaagtgggagaaaaataata
ataaaccgaGAAACGTCCACGCACGGCAAACTTTTATCGCGTTTCTTTCtcgcgttcttttttttttttt
tgtttccctcctccccaaCCTTACCACCCCCATCCCTTTCTTCCGTGTCTTCGAAGACTTGCCAATTTCA
TCACaatgacgatgatgatgatgagcCATCCagggaataaatatttttaataaatcgcgACCGTGAGATC
GCGGTTCAGTTTCTTTTTAGTTGTTTatttcgtttgttttttttcttttctgttctttattttatttttt
attttttaacgcgCTCCAGCAGCGtcgttgttttaattattattcctcctttttaatcattatcttTCTC
TAGCGTGTAAAACGTTTCCTTCGTAGTTGCGTAGATtctagaaatgaaaaaagaaagaaaaaagaagcgg
AAAAGATAATTTCGTTGTTAATTCCCCCCTCCACGGGGGTAGCTTCGTACGAGagatataaagtatataa
cgGATATAAGTtgttgaaatttcttcttcagaGTCGCCACGcgagttcttcttcttcttttttttttttt
ttcgtttcgtttcgaatattgTTTTTGTTGCGACACACACCGGAAATATCGTTCCtccgatttattatta
ttatcgtactTTATATCGACGATATCGATGtttgttctatatatatagtatatatatatatatatatata
tatatatatattacgcatataatatattctaaatatatattttttattttctaacgcCAACGGATGGACG
GATACGTTGCTCGGCCTAAAAAAAAGTCACGTCACGTGCACAATACTCGTGCGCACGTATGAACTTGCCT
CTTTCCCACCCCCCCCCtaccttctcttttttttaagtagaatattattagtccctttattttttttttt
ttgttcagcCGTTGAAGTCCATCTTTAGTCGGATATTTTCTATCGTTAATCGTCaactttttagaaatta
ttattattatcattattattactattataattattattattattattattattattagttcaaagatcga
attttattccctattattaatattgttcgtTTATCGtttctcttaaattttaattactttttaatcgttt
ttacTATTAAAGAGATGGAGAGGGGGAGCAGCTGGACgggaaaaatagagaaagacaGTGAATTgcagac
atttttttttttttcctttacctagtcttcttcgagaaatataataattcttctatattCGTTTCGCTTA
ATCCGATTTAGGGATACCTTTTAGGGTTTCAAGTGTTCGGAAATCCACGTACAAAAAATCGTTAAAGTTT
CTCCTAAAGGATTCGTTTGTctgataaatttaactttcctaaatatataagaacatcttaagtataaaaa
tatttataaattgtttttatcaatttcaatataaattttgaaaatatattccgGAGATTGCACGAATAAT
TATCCAAGCTTGAGGCCTTAAGGGTTGAATAAATCGATCTTCAACCGAGAGACTGGTGTCATGTCGCTGG
AATTGTCACTGGAATTTCTACCGATCCGACCTCTCCCACCCTTTCCAATTAGCTTTTAGGAGAATATCAA
TCGAGAActattataagtaaaaaaacgTATGTTTCCTAGAAACATCTCCTTGCACGCATCGatgagattg
aaaaaaaaaatggaaaccgtcgtcgtcgtcgtcgtgcgatccttttaattaaaaaataacgtgCATAGAT
TTTAGCGGAGAGATTTCGTCCTATCTCATTTTATCTAGTGCTATGattaatacatacatacatacataca
tacatacatacatacatatatatatacacatatataataatatatttatctattagcATGTAATAGCGCG
TGAAACCGAAAGCCGAAGGCAGCCTCATTTTGCCCTGACACGGATTCAATTCGGGggagttcaaaaaaaa
aaaataaaaataaaaaaaaaaagaaaattgcacA
>XM_016913967.1 gene=LOC410758
GGCCGATGTAATCGGGAGAAACCCCCGTGCAAATATTTCCATCCACCGCAACATCTGAAGGACCAGCTTT
TGATAAACGGGCGCAATCATTTGGCCCTGAAGAACGCGCTGATGCAGCAGATGGGTCTCACACCGGCCCA
GCCACTAGTGCCTGGCCAGGTACCAGCAGTGGAGGCACCAGCACCTCCGGCACCACACCATCACCTTCAA
CAGCAAATCCAGCAGCAACTTCTCGCTACCCACGCCTTTATGGCGACGAATCCGTACCTGACCGGTATGC
CGCAGGTTGGCAACACGTACAGCCCGTATTTCGCGCCCAGCCCCATCATGCCAGCGATCATGGGGCCCGC
GGACCCAACCGGAGTCGGAAGCCCGTTGGGCGTTGTCCCGCAGACGGTGGCGATGCCGCAGAAGATGCCA
CGTACCGACCGCCTCGAGGCCTTCCCAGGAATGGTTCCGTATAAACGACCGGCGGGCGACAAGTCCGGCA
TGCCGGTCTATCAGCCTACCGGCGCGACGACCTATCAACAGTTAATGCAGCTGCAGCAGCCCTTCGTGCC
TGTGTCATGTGAGTACACTGGAACACCACCCCTACCCACCCAAACCTCTAACCAATCGGTCGTGCAACCC
CCGAACGTGCAAAGCAACCACCACGCGGTGGTAGTTcagtcctcctcctcctcccaagGAACCGGCGGCG
CCACGGTCAATAACTGCGCCGACGCCAACAATGGCGTGATGATGGATCCCTGCAACAACCCACCGCCACC
ACCTCCAACCGCCGACAATAACAGTAACAATAGTAACGTGAATAACAAGCAGCCGAATCCAACGCAGAAT
CACGATGCCGAGAACGCGCACAACTCCCCCGAATTGAATCACGCGAGTCCCGCGACCATTtcgcaacaac
agcaacaacaacagcagcagcaacaacaacaacaacaccagcaacagcaacaacagcagcatCAACAGCA
CCAACAGCAACAGGCGCAACAGCAGCAACACCAATTGCAGCAACAGCATCAATTGCAGAACCAACTGGCT
CTGTCGGCCGCCAGCGTGCAACCCGCGATGAGCCCGTTGACCTCGGTCGCAGGCCTCACCTCGATGCCGG
GCGTGGTCATGGCCTCGATGGCCTCGATGACGAACGTGCCCTCGGTCACGAACATGGTGTCCATGGCCAA
CTACAACGCCACGAGCATGGCGGGTCTAAACATGCTCAACAGCCTGGGCATGGCGTCCGGGTTGCCCGCG
TCCCTTGACCCCGCGGCCCTCGCCAAAGAGGTCGCGCAGAAGAATTACGCGAAAGCGATCAAGCTCTCCC
AGGCGTCCCAATCGTACGGTATCAATCAGCTCACGGCGTTGAACTACACGGGCGTCGCGTTGAACAAGCA
AGCGTTGGTGAACCCGGCGGCGGCTGCCGCGGCTGCTGCAGCCGCCGCGGCCGGCAACTCGACCGTAGCG
AGCCTCCCCGCCACGGCCGCGACACCGAGGCCTGTCATTCCTAATCTGACCGGGATTCCCGGCGCCCTca
cctcccccctctccgCCGGGATCTTGGCCTACTCGAGGCCACCGGCCGGGGCGCCGATCAATCCTTACTC
GCTGATGAGGCAACATCAGATCCTCCCCAATCCTTACGTGCAGGCCGCCTCGATACCGGCCGTTCCCGGC
GCGGCGGCCGCAGCGGCGGCCGCCGTCCAGGGGAATCCGTACGTGCAGAATCCTTACACGGTTCTGCCGG
GTGTCGCCAGCATGCCTGGGGTGGCGGCGAGCGTGGCGGCAGCCGGTGTCCCCGGTGTCCCCCAGATACC
CCAGATCCCGAACCCGGCGACGATCGCGGCCCAACCGCAGGTAGCGATTCCGGTCAGTTCCGGGGTGATC
ATGCAACCTTACAAGAAGATGAAGACCTCGTaaacggagggagggagggaggggaaggggggagtCGAAA
GGGGGGGATATTTTTCTCGTCCCCGCCACCTTTTCTCCATTCGTCTCTCTGCGGTTCCTTCTTCCGGGCC
CTCCgcgttttctctctttctctctcttttcctgtCTCTTTCGCAGGGGAAAGTGTCCcacacgtatata
catatacatatatatatatatgtagacgATGGTTGTTCGATCGTCCTCTTCGTTCGATCGTGATTCCTTT
CCactagatagatagagatagatagatagatagatggatggatggatagatGGATCATGGTCGAAGAGGG
ATgtgtatcttttttcttttttttttttttttttatgatgcaAATCGTTTGTAACGTTTCTATTTCCGTT
tcgtacgatatatatatatatatatatatatatatgtagtatGTAGTTTGGAGGATAGTATAGGATATAt
ggaattggaaatattgGAGAGTAATTAGAATCGAAATCGTTGCCGAcctattttttgatttagcGTGATA
ATCGTATATAATCGTGAGATTAGATAGatggatagatatatatatatacacgtattatgattatattgat
tacaaggaattgaatatatgaaaGGGGAAACGTTCCTGCgtgcgaaagagagagaagtatATATAGAgcg
aaacgagaagaaatgaAAGGTCGAGATAAGGGAGGATGAGAAACGCGAACGGGCAAACGTAAACAGACAG
ACAAACAAACAAGTAAACAAGAGTTCCGAAAATAGATTCATTTTCTAGTCAGACATTGTCGGTTGAACAG
TGCCTTATCGACCCGATTCCACTTGGAGCGTCAAATGCTTACACGtgacgaatatataatatatatagag
gaTAACGAAGACGCGAAGACTTTTTTGCGAAACTTATTAACCTCTAAGCCCCTTCAACTTCGCCCCTTTT
GTTGcgatcgagagaaaagaagaataaaaagaaaaaaaaagtgggagaaaaataataataaaccgaGAAA
CGTCCACGCACGGCAAACTTTTATCGCGTTTCTTTCtcgcgttcttttttttttttttgtttccctcctc
cccaaCCTTACCACCCCCATCCCTTTCTTCCGTGTCTTCGAAGACTTGCCAATTTCATCACaatgacgat
gatgatgatgagcCATCCagggaataaatatttttaataaatcgcgACCGTGAGATCGCGGTTCAGTTTC
TTTTTAGTTGTTTatttcgtttgttttttttcttttctgttctttattttattttttattttttaacgcg
CTCCAGCAGCGtcgttgttttaattattattcctcctttttaatcattatcttTCTCTAGCGTGTAAAAC
GTTTCCTTCGTAGTTGCGTAGATtctagaaatgaaaaaagaaagaaaaaagaagcggAAAAGATAATTTC
GTTGTTAATTCCCCCCTCCACGGGGGTAGCTTCGTACGAGagatataaagtatataacgGATATAAGTtg
ttgaaatttcttcttcagaGTCGCCACGcgagttcttcttcttctttttttttttttttcgtttcgtttc
gaatattgTTTTTGTTGCGACACACACCGGAAATATCGTTCCtccgatttattattattatcgtactTTA
TATCGACGATATCGATGtttgttctatatatatagtatatatatatatatatatatatatatatatatta
cgcatataatatattctaaatatatattttttattttctaacgcCAACGGATGGACGGATACGTTGCTCG
GCCTAAAAAAAAGTCACGTCACGTGCACAATACTCGTGCGCACGTATGAACTTGCCTCTTTCCCACCCCC
CCCCtaccttctcttttttttaagtagaatattattagtccctttatttttttttttttgttcagcCGTT
GAAGTCCATCTTTAGTCGGATATTTTCTATCGTTAATCGTCaactttttagaaattattattattatcat
tattattactattataattattattattattattattattattagttcaaagatcgaattttattcccta
ttattaatattgttcgtTTATCGtttctcttaaattttaattactttttaatcgtttttacTATTAAAGA
GATGGAGAGGGGGAGCAGCTGGACgggaaaaatagagaaagacaGTGAATTgcagacatttttttttttt
tcctttacctagtcttcttcgagaaatataataattcttctatattCGTTTCGCTTAATCCGATTTAGGG
ATACCTTTTAGGGTTTCAAGTGTTCGGAAATCCACGTACAAAAAATCGTTAAAGTTTCTCCTAAAGGATT
CGTTTGTctgataaatttaactttcctaaatatataagaacatcttaagtataaaaatatttataaattg
tttttatcaatttcaatataaattttgaaaatatattccgGAGATTGCACGAATAATTATCCAAGCTTGA
GGCCTTAAGGGTTGAATAAATCGATCTTCAACCGAGAGACTGGTGTCATGTCGCTGGAATTGTCACTGGA
ATTTCTACCGATCCGACCTCTCCCACCCTTTCCAATTAGCTTTTAGGAGAATATCAATCGAGAActatta
taagtaaaaaaacgTATGTTTCCTAGAAACATCTCCTTGCACGCATCGatgagattgaaaaaaaaaatgg
aaaccgtcgtcgtcgtcgtcgtgcgatccttttaattaaaaaataacgtgCATAGATTTTAGCGGAGAGA
TTTCGTCCTATCTCATTTTATCTAGTGCTATGattaatacatacatacatacatacatacatacatacat
acatatatatatacacatatataataatatatttatctattagcATGTAATAGCGCGTGAAACCGAAAGC
CGAAGGCAGCCTCATTTTGCCCTGACACGGATTCAATTCGGGggagttcaaaaaaaaaaaataaaaataa
aaaaaaaaagaaaattgcacA
>XM_016913960.1 gene=LOC410758
GGCCGATGTAATCGGGAGAAACCCCCGTGCAAATATTTCCATCCACCGCAACATCTGAAGGACCAGCTTT
TGATAAACGGGCGCAATCATTTGGCCCTGAAGAACGCGCTGATGCAGCAGATGGGTCTCACACCGGCCCA
GCCACTAGTGCCTGGCCAGGTACCAGCAGTGGAGGCACCAGCACCTCCGGCACCACACCATCACCTTCAA
CAGCAAATCCAGCAGCAACTTCTCGCTACCCACGCCTTTATGGCGACGAATCCGTACCTGACCGGTATGC
CGCAGGTTGGCAACACGTACAGCCCGTATTTCGCGCCCAGCCCCATCATGCCAGCGATCATGGGGCCCGC
GGACCCAACCGGAGTCGGAAGCCCGTTGGGCGTTGTCCCGCAGACGGTGGCGATGCCGCAGAAGATGCCA
CGTACCGACCGCCTCGAGATGGACATGAAGTCTGTCGGATCGTTCTACTACGAGAACTTTGCCTTCCCAG
GAATGGTTCCGTATAAACGACCGGCGGGCGACAAGTCCGGCATGCCGGTCTATCAGCCTACCGGCGCGAC
GACCTATCAACAGTTAATGCAGCTGCAGCAGCCCTTCGTGCCTGTGTCATGTGAGTACACTGGAACACCA
CCCCTACCCACCCAAACCTCTAACCAATCGGTCGTGCAACCCCCGAACGTGCAAAGCAACCACCACGCGG
TGGTAGTTcagtcctcctcctcctcccaagGAACCGGCGGCGCCACGGTCAATAACTGCGCCGACGCCAA
CAATGGCGTGATGATGGATCCCTGCAACAACCCACCGCCACCACCTCCAACCGCCGACAATAACAGTAAC
AATAGTAACGTGAATAACAAGCAGCCGAATCCAACGCAGAATCACGATGCCGAGAACGCGCACAACTCCC
CCGAATTGAATCACGCGAGTCCCGCGACCATTtcgcaacaacagcaacaacaacagcagcagcaacaaca
acaacaacaccagcaacagcaacaacagcagcatCAACAGCACCAACAGCAACAGGCGCAACAGCAGCAA
CACCAATTGCAGCAACAGCATCAATTGCAGAACCAACTGGCTCTGTCGGCCGCCAGCGTGCAACCCGCGA
TGAGCCCGTTGACCTCGGTCGCAGGCCTCACCTCGATGCCGGGCGTGGTCATGGCCTCGATGGCCTCGAT
GACGAACGTGCCCTCGGTCACGAACATGGTGTCCATGGCCAACTACAACGCCACGAGCATGGCGGGTCTA
AACATGCTCAACAGCCTGGGCATGGCGTCCGGGTTGCCCGCGTCCCTTGACCCCGCGGCCCTCGCCAAAG
AGGTCGCGCAGAAGAATTACGCGAAAGCGATCAAGCTCTCCCAGGCGTCCCAATCGTACGGTATCAATCA
GCTCACGGCGTTGAACTACACGGGCGTCGCGTTGAACAAGCAAGCGTTGGTGAACCCGGCGGCGGCTGCC
GCGGCTGCTGCAGCCGCCGCGGCCGGCAACTCGACCGTAGCGAGCCTCCCCGCCACGGCCGCGACACCGA
GGCCTGTCATTCCTAATCTGACCGGGATTCCCGGCGCCCTcacctcccccctctccgCCGGGATCTTGGC
CTACTCGAGGCCACCGGCCGGGGCGCCGATCAATCCTTACTCGCTGATGAGGCAACATCAGATCCTCCCC
AATCCTTACGTGCAGGCCGCCTCGATACCGGCCGTTCCCGGCGCGGCGGCCGCAGCGGCGGCCGCCGTCC
AGGGGAATCCGTACGTGCAGAATCCTTACACGGTTCTGCCGGGTGTCGCCAGCATGCCTGGGGTGGCGGC
GAGCGTGGCGGCAGCCGGTGTCCCCGGTGTCCCCCAGATACCCCAGATCCCGAACCCGGCGACGATCGCG
GCCCAACCGCAGGTAGCGATTCCGGTCAGTTCCGGGGTGATCATGCAACCTTACAAGAAGATGAAGACCT
CGTaaacggagggagggagggaggggaaggggggagtCGAAAGGGGGGGATATTTTTCTCGTCCCCGCCA
CCTTTTCTCCATTCGTCTCTCTGCGGTTCCTTCTTCCGGGCCCTCCgcgttttctctctttctctctctt
ttcctgtCTCTTTCGCAGGGGAAAGTGTCCcacacgtatatacatatacatatatatatatatgtagacg
ATGGTTGTTCGATCGTCCTCTTCGTTCGATCGTGATTCCTTTCCactagatagatagagatagatagata
gatagatggatggatggatagatGGATCATGGTCGAAGAGGGATgtgtatcttttttctttttttttttt
ttttttatgatgcaAATCGTTTGTAACGTTTCTATTTCCGTTtcgtacgatatatatatatatatatata
tatatatgtagtatGTAGTTTGGAGGATAGTATAGGATATAtggaattggaaatattgGAGAGTAATTAG
AATCGAAATCGTTGCCGAcctattttttgatttagcGTGATAATCGTATATAATCGTGAGATTAGATAGa
tggatagatatatatatatacacgtattatgattatattgattacaaggaattgaatatatgaaaGGGGA
AACGTTCCTGCgtgcgaaagagagagaagtatATATAGAgcgaaacgagaagaaatgaAAGGTCGAGATA
AGGGAGGATGAGAAACGCGAACGGGCAAACGTAAACAGACAGACAAACAAACAAGTAAACAAGAGTTCCG
AAAATAGATTCATTTTCTAGTCAGACATTGTCGGTTGAACAGTGCCTTATCGACCCGATTCCACTTGGAG
CGTCAAATGCTTACACGtgacgaatatataatatatatagaggaTAACGAAGACGCGAAGACTTTTTTGC
GAAACTTATTAACCTCTAAGCCCCTTCAACTTCGCCCCTTTTGTTGcgatcgagagaaaagaagaataaa
aagaaaaaaaaagtgggagaaaaataataataaaccgaGAAACGTCCACGCACGGCAAACTTTTATCGCG
TTTCTTTCtcgcgttcttttttttttttttgtttccctcctccccaaCCTTACCACCCCCATCCCTTTCT
TCCGTGTCTTCGAAGACTTGCCAATTTCATCACaatgacgatgatgatgatgagcCATCCagggaataaa
tatttttaataaatcgcgACCGTGAGATCGCGGTTCAGTTTCTTTTTAGTTGTTTatttcgtttgttttt
tttcttttctgttctttattttattttttattttttaacgcgCTCCAGCAGCGtcgttgttttaattatt
attcctcctttttaatcattatcttTCTCTAGCGTGTAAAACGTTTCCTTCGTAGTTGCGTAGATtctag
aaatgaaaaaagaaagaaaaaagaagcggAAAAGATAATTTCGTTGTTAATTCCCCCCTCCACGGGGGTA
GCTTCGTACGAGagatataaagtatataacgGATATAAGTtgttgaaatttcttcttcagaGTCGCCACG
cgagttcttcttcttctttttttttttttttcgtttcgtttcgaatattgTTTTTGTTGCGACACACACC
GGAAATATCGTTCCtccgatttattattattatcgtactTTATATCGACGATATCGATGtttgttctata
tatatagtatatatatatatatatatatatatatatatattacgcatataatatattctaaatatatatt
ttttattttctaacgcCAACGGATGGACGGATACGTTGCTCGGCCTAAAAAAAAGTCACGTCACGTGCAC
AATACTCGTGCGCACGTATGAACTTGCCTCTTTCCCACCCCCCCCCtaccttctcttttttttaagtaga
atattattagtccctttatttttttttttttgttcagcCGTTGAAGTCCATCTTTAGTCGGATATTTTCT
ATCGTTAATCGTCaactttttagaaattattattattatcattattattactattataattattattatt
attattattattattagttcaaagatcgaattttattccctattattaatattgttcgtTTATCGtttct
cttaaattttaattactttttaatcgtttttacTATTAAAGAGATGGAGAGGGGGAGCAGCTGGACggga
aaaatagagaaagacaGTGAATTgcagacatttttttttttttcctttacctagtcttcttcgagaaata
taataattcttctatattCGTTTCGCTTAATCCGATTTAGGGATACCTTTTAGGGTTTCAAGTGTTCGGA
AATCCACGTACAAAAAATCGTTAAAGTTTCTCCTAAAGGATTCGTTTGTctgataaatttaactttccta
aatatataagaacatcttaagtataaaaatatttataaattgtttttatcaatttcaatataaattttga
aaatatattccgGAGATTGCACGAATAATTATCCAAGCTTGAGGCCTTAAGGGTTGAATAAATCGATCTT
CAACCGAGAGACTGGTGTCATGTCGCTGGAATTGTCACTGGAATTTCTACCGATCCGACCTCTCCCACCC
TTTCCAATTAGCTTTTAGGAGAATATCAATCGAGAActattataagtaaaaaaacgTATGTTTCCTAGAA
ACATCTCCTTGCACGCATCGatgagattgaaaaaaaaaatggaaaccgtcgtcgtcgtcgtcgtgcgatc
cttttaattaaaaaataacgtgCATAGATTTTAGCGGAGAGATTTCGTCCTATCTCATTTTATCTAGTGC
TATGattaatacatacatacatacatacatacatacatacatacatatatatatacacatatataataat
atatttatctattagcATGTAATAGCGCGTGAAACCGAAAGCCGAAGGCAGCCTCATTTTGCCCTGACAC
GGATTCAATTCGGGggagttcaaaaaaaaaaaataaaaataaaaaaaaaaagaaaattgcacA
>XM_016913956.1 gene=LOC410758
GGCCGATGTAATCGGGAGAAACCCCCGTGCAAATATTTCCATCCACCGCAACATCTGAAGGACCAGCTTT
TGATAAACGGGCGCAATCATTTGGCCCTGAAGAACGCGCTGATGCAGCAGATGGGTCTCACACCGGCCCA
GCCACTAGTGCCTGGCCAGGTACCAGCAGTGGAGGCACCAGCACCTCCGGCACCACACCATCACCTTCAA
CAGCAAATCCAGCAGCAACTTCTCGCTACCCACGCCTTTATGGCGACGAATCCGTACCTGACCGGTATGC
CGCAGGTTGGCAACACGTACAGCCCGTATTTCGCGCCCAGCCCCATCATGCCAGCGATCATGGGGCCCGC
GGACCCAACCGGAGTCGGAAGCCCGTTGGGCGTTGTCCCGCAGACGGTGGCGATGCCGCAGAAGATGCCA
CGTACCGACCGCCTCGAGACGGCGACTATGCCGACGAACGTAGCGGGAATGGGCGCGTTGGCTGGCGGAG
TGTCAGGAGTGCCGGCAACTGCGGTTCCCGGAGGACTTCAGAGCGCCAGTATGGCAAGCATCGAACTCGG
CAAGAAGCGGATGCGCGACTCCAATGATGATCTGCTAATGGTACCACGGCTTATGCATGAAATGGACATG
AAGTCTGTCGGATCGTTCTACTACGAGAACTTTGCCTTCCCAGGAATGGTTCCGTATAAACGACCGGCGG
GCGACAAGTCCGGCATGCCGGTCTATCAGCCTACCGGCGCGACGACCTATCAACAGTTAATGCAGCTGCA
GCAGCCCTTCGTGCCTGTGTCATGTGAGTACACTGGAACACCACCCCTACCCACCCAAACCTCTAACCAA
TCGGTCGTGCAACCCCCGAACGTGCAAAGCAACCACCACGCGGTGGTAGTTcagtcctcctcctcctccc
aagGAACCGGCGGCGCCACGGTCAATAACTGCGCCGACGCCAACAATGGCGTGATGATGGATCCCTGCAA
CAACCCACCGCCACCACCTCCAACCGCCGACAATAACAGTAACAATAGTAACGTGAATAACAAGCAGCCG
AATCCAACGCAGAATCACGATGCCGAGAACGCGCACAACTCCCCCGAATTGAATCACGCGAGTCCCGCGA
CCATTtcgcaacaacagcaacaacaacagcagcagcaacaacaacaacaacaccagcaacagcaacaaca
gcagcatCAACAGCACCAACAGCAACAGGCGCAACAGCAGCAACACCAATTGCAGCAACAGCATCAATTG
CAGAACCAACTGGCTCTGTCGGCCGCCAGCGTGCAACCCGCGATGAGCCCGTTGACCTCGGTCGCAGGCC
TCACCTCGATGCCGGGCGTGGTCATGGCCTCGATGGCCTCGATGACGAACGTGCCCTCGGTCACGAACAT
GGTGTCCATGGCCAACTACAACGCCACGAGCATGGCGGGTCTAAACATGCTCAACAGCCTGGGCATGGCG
TCCGGGTTGCCCGCGTCCCTTGACCCCGCGGCCCTCGCCAAAGAGGTCGCGCAGAAGAATTACGCGAAAG
CGATCAAGCTCTCCCAGGCGTCCCAATCGTACGGTATCAATCAGCTCACGGCGTTGAACTACACGGGCGT
CGCGTTGAACAAGCAAGCGTTGGTGAACCCGGCGGCGGCTGCCGCGGCTGCTGCAGCCGCCGCGGCCGGC
AACTCGACCGTAGCGAGCCTCCCCGCCACGGCCGCGACACCGAGGCCTGTCATTCCTAATCTGACCGGGA
TTCCCGGCGCCCTcacctcccccctctccgCCGGGATCTTGGCCTACTCGAGGCCACCGGCCGGGGCGCC
GATCAATCCTTACTCGCTGATGAGGCAACATCAGATCCTCCCCAATCCTTACGTGCAGGCCGCCTCGATA
CCGGCCGTTCCCGGCGCGGCGGCCGCAGCGGCGGCCGCCGTCCAGGGGAATCCGTACGTGCAGAATCCTT
ACACGGTTCTGCCGGGTGTCGCCAGCATGCCTGGGGTGGCGGCGAGCGTGGCGGCAGCCGGTGTCCCCGG
TGTCCCCCAGATACCCCAGATCCCGAACCCGGCGACGATCGCGGCCCAACCGCAGGTAGCGATTCCGGTC
AGTTCCGGGGTGATCATGCAACCTTACAAGAAGATGAAGACCTCGTaaacggagggagggagggagggga
aggggggagtCGAAAGGGGGGGATATTTTTCTCGTCCCCGCCACCTTTTCTCCATTCGTCTCTCTGCGGT
TCCTTCTTCCGGGCCCTCCgcgttttctctctttctctctcttttcctgtCTCTTTCGCAGGGGAAAGTG
TCCcacacgtatatacatatacatatatatatatatgtagacgATGGTTGTTCGATCGTCCTCTTCGTTC
GATCGTGATTCCTTTCCactagatagatagagatagatagatagatagatggatggatggatagatGGAT
CATGGTCGAAGAGGGATgtgtatcttttttcttttttttttttttttttatgatgcaAATCGTTTGTAAC
GTTTCTATTTCCGTTtcgtacgatatatatatatatatatatatatatatgtagtatGTAGTTTGGAGGA
TAGTATAGGATATAtggaattggaaatattgGAGAGTAATTAGAATCGAAATCGTTGCCGAcctattttt
tgatttagcGTGATAATCGTATATAATCGTGAGATTAGATAGatggatagatatatatatatacacgtat
tatgattatattgattacaaggaattgaatatatgaaaGGGGAAACGTTCCTGCgtgcgaaagagagaga
agtatATATAGAgcgaaacgagaagaaatgaAAGGTCGAGATAAGGGAGGATGAGAAACGCGAACGGGCA
AACGTAAACAGACAGACAAACAAACAAGTAAACAAGAGTTCCGAAAATAGATTCATTTTCTAGTCAGACA
TTGTCGGTTGAACAGTGCCTTATCGACCCGATTCCACTTGGAGCGTCAAATGCTTACACGtgacgaatat
ataatatatatagaggaTAACGAAGACGCGAAGACTTTTTTGCGAAACTTATTAACCTCTAAGCCCCTTC
AACTTCGCCCCTTTTGTTGcgatcgagagaaaagaagaataaaaagaaaaaaaaagtgggagaaaaataa
taataaaccgaGAAACGTCCACGCACGGCAAACTTTTATCGCGTTTCTTTCtcgcgttcttttttttttt
tttgtttccctcctccccaaCCTTACCACCCCCATCCCTTTCTTCCGTGTCTTCGAAGACTTGCCAATTT
CATCACaatgacgatgatgatgatgagcCATCCagggaataaatatttttaataaatcgcgACCGTGAGA
TCGCGGTTCAGTTTCTTTTTAGTTGTTTatttcgtttgttttttttcttttctgttctttattttatttt
ttattttttaacgcgCTCCAGCAGCGtcgttgttttaattattattcctcctttttaatcattatcttTC
TCTAGCGTGTAAAACGTTTCCTTCGTAGTTGCGTAGATtctagaaatgaaaaaagaaagaaaaaagaagc
ggAAAAGATAATTTCGTTGTTAATTCCCCCCTCCACGGGGGTAGCTTCGTACGAGagatataaagtatat
aacgGATATAAGTtgttgaaatttcttcttcagaGTCGCCACGcgagttcttcttcttcttttttttttt
ttttcgtttcgtttcgaatattgTTTTTGTTGCGACACACACCGGAAATATCGTTCCtccgatttattat
tattatcgtactTTATATCGACGATATCGATGtttgttctatatatatagtatatatatatatatatata
tatatatatatattacgcatataatatattctaaatatatattttttattttctaacgcCAACGGATGGA
CGGATACGTTGCTCGGCCTAAAAAAAAGTCACGTCACGTGCACAATACTCGTGCGCACGTATGAACTTGC
CTCTTTCCCACCCCCCCCCtaccttctcttttttttaagtagaatattattagtccctttattttttttt
ttttgttcagcCGTTGAAGTCCATCTTTAGTCGGATATTTTCTATCGTTAATCGTCaactttttagaaat
tattattattatcattattattactattataattattattattattattattattattagttcaaagatc
gaattttattccctattattaatattgttcgtTTATCGtttctcttaaattttaattactttttaatcgt
ttttacTATTAAAGAGATGGAGAGGGGGAGCAGCTGGACgggaaaaatagagaaagacaGTGAATTgcag
acatttttttttttttcctttacctagtcttcttcgagaaatataataattcttctatattCGTTTCGCT
TAATCCGATTTAGGGATACCTTTTAGGGTTTCAAGTGTTCGGAAATCCACGTACAAAAAATCGTTAAAGT
TTCTCCTAAAGGATTCGTTTGTctgataaatttaactttcctaaatatataagaacatcttaagtataaa
aatatttataaattgtttttatcaatttcaatataaattttgaaaatatattccgGAGATTGCACGAATA
ATTATCCAAGCTTGAGGCCTTAAGGGTTGAATAAATCGATCTTCAACCGAGAGACTGGTGTCATGTCGCT
GGAATTGTCACTGGAATTTCTACCGATCCGACCTCTCCCACCCTTTCCAATTAGCTTTTAGGAGAATATC
AATCGAGAActattataagtaaaaaaacgTATGTTTCCTAGAAACATCTCCTTGCACGCATCGatgagat
tgaaaaaaaaaatggaaaccgtcgtcgtcgtcgtcgtgcgatccttttaattaaaaaataacgtgCATAG
ATTTTAGCGGAGAGATTTCGTCCTATCTCATTTTATCTAGTGCTATGattaatacatacatacatacata
catacatacatacatacatatatatatacacatatataataatatatttatctattagcATGTAATAGCG
CGTGAAACCGAAAGCCGAAGGCAGCCTCATTTTGCCCTGACACGGATTCAATTCGGGggagttcaaaaaa
aaaaaataaaaataaaaaaaaaaagaaaattgcacA
>XM_016913954.1 gene=LOC410758
GGCCGATGTAATCGGGAGAAACCCCCGTGCAAATATTTCCATCCACCGCAACATCTGAAGGACCAGCTTT
TGATAAACGGGCGCAATCATTTGGCCCTGAAGAACGCGCTGATGCAGCAGATGGGTCTCACACCGGCCCA
GCCACTAGTGCCTGGCCAGGTACCAGCAGTGGAGGCACCAGCACCTCCGGCACCACACCATCACCTTCAA
CAGCAAATCCAGCAGCAACTTCTCGCTACCCACGCCTTTATGGCGACGAATCCGTACCTGACCGGTATGC
CGCAGGTTGGCAACACGTACAGCCCGTATTTCGCGCCCAGCCCCATCATGCCAGCGATCATGGGGCCCGC
GGACCCAACCGGAGTCGGAAGCCCGTTGGGCGTTGTCCCGCAGACGGTGGCGATGCCGCAGAAGATGCCA
CGTACCGACCGCCTCGAGGTATGTCGCGAGTTTCAACGCGGGGCGTGCAAACGCGGCGAGACGGAGTGCC
GGTTTGCGCACCCCCTCGAGACGGTGCAGGCGAACGAGGACGGCTCTGTGACGGTCTGCATGGACGCTGT
CAAGGGCCGATGCAATCGGGACCCCTGCCGCTATTTCCACCCCCCTCTGCACCTTCAAGCCCACATTAAG
GCCGCACAATCTCGGGCTAGCATTGCGATGGACATGAAGTCTGTCGGATCGTTCTACTACGAGAACTTTG
CCTTCCCAGGAATGGTTCCGTATAAACGACCGGCGGGCGACAAGTCCGGCATGCCGGTCTATCAGCCTAC
CGGCGCGACGACCTATCAACAGTTAATGCAGCTGCAGCAGCCCTTCGTGCCTGTGTCATGTGAGTACACT
GGAACACCACCCCTACCCACCCAAACCTCTAACCAATCGGTCGTGCAACCCCCGAACGTGCAAAGCAACC
ACCACGCGGTGGTAGTTcagtcctcctcctcctcccaagGAACCGGCGGCGCCACGGTCAATAACTGCGC
CGACGCCAACAATGGCGTGATGATGGATCCCTGCAACAACCCACCGCCACCACCTCCAACCGCCGACAAT
AACAGTAACAATAGTAACGTGAATAACAAGCAGCCGAATCCAACGCAGAATCACGATGCCGAGAACGCGC
ACAACTCCCCCGAATTGAATCACGCGAGTCCCGCGACCATTtcgcaacaacagcaacaacaacagcagca
gcaacaacaacaacaacaccagcaacagcaacaacagcagcatCAACAGCACCAACAGCAACAGGCGCAA
CAGCAGCAACACCAATTGCAGCAACAGCATCAATTGCAGAACCAACTGGCTCTGTCGGCCGCCAGCGTGC
AACCCGCGATGAGCCCGTTGACCTCGGTCGCAGGCCTCACCTCGATGCCGGGCGTGGTCATGGCCTCGAT
GGCCTCGATGACGAACGTGCCCTCGGTCACGAACATGGTGTCCATGGCCAACTACAACGCCACGAGCATG
GCGGGTCTAAACATGCTCAACAGCCTGGGCATGGCGTCCGGGTTGCCCGCGTCCCTTGACCCCGCGGCCC
TCGCCAAAGAGGTCGCGCAGAAGAATTACGCGAAAGCGATCAAGCTCTCCCAGGCGTCCCAATCGTACGG
TATCAATCAGCTCACGGCGTTGAACTACACGGGCGTCGCGTTGAACAAGCAAGCGTTGGTGAACCCGGCG
GCGGCTGCCGCGGCTGCTGCAGCCGCCGCGGCCGGCAACTCGACCGTAGCGAGCCTCCCCGCCACGGCCG
CGACACCGAGGCCTGTCATTCCTAATCTGACCGGGATTCCCGGCGCCCTcacctcccccctctccgCCGG
GATCTTGGCCTACTCGAGGCCACCGGCCGGGGCGCCGATCAATCCTTACTCGCTGATGAGGCAACATCAG
ATCCTCCCCAATCCTTACGTGCAGGCCGCCTCGATACCGGCCGTTCCCGGCGCGGCGGCCGCAGCGGCGG
CCGCCGTCCAGGGGAATCCGTACGTGCAGAATCCTTACACGGTTCTGCCGGGTGTCGCCAGCATGCCTGG
GGTGGCGGCGAGCGTGGCGGCAGCCGGTGTCCCCGGTGTCCCCCAGATACCCCAGATCCCGAACCCGGCG
ACGATCGCGGCCCAACCGCAGGTAGCGATTCCGGTCAGTTCCGGGGTGATCATGCAACCTTACAAGAAGA
TGAAGACCTCGTaaacggagggagggagggaggggaaggggggagtCGAAAGGGGGGGATATTTTTCTCG
TCCCCGCCACCTTTTCTCCATTCGTCTCTCTGCGGTTCCTTCTTCCGGGCCCTCCgcgttttctctcttt
ctctctcttttcctgtCTCTTTCGCAGGGGAAAGTGTCCcacacgtatatacatatacatatatatatat
atgtagacgATGGTTGTTCGATCGTCCTCTTCGTTCGATCGTGATTCCTTTCCactagatagatagagat
agatagatagatagatggatggatggatagatGGATCATGGTCGAAGAGGGATgtgtatcttttttcttt
tttttttttttttttatgatgcaAATCGTTTGTAACGTTTCTATTTCCGTTtcgtacgatatatatatat
atatatatatatatatgtagtatGTAGTTTGGAGGATAGTATAGGATATAtggaattggaaatattgGAG
AGTAATTAGAATCGAAATCGTTGCCGAcctattttttgatttagcGTGATAATCGTATATAATCGTGAGA
TTAGATAGatggatagatatatatatatacacgtattatgattatattgattacaaggaattgaatatat
gaaaGGGGAAACGTTCCTGCgtgcgaaagagagagaagtatATATAGAgcgaaacgagaagaaatgaAAG
GTCGAGATAAGGGAGGATGAGAAACGCGAACGGGCAAACGTAAACAGACAGACAAACAAACAAGTAAACA
AGAGTTCCGAAAATAGATTCATTTTCTAGTCAGACATTGTCGGTTGAACAGTGCCTTATCGACCCGATTC
CACTTGGAGCGTCAAATGCTTACACGtgacgaatatataatatatatagaggaTAACGAAGACGCGAAGA
CTTTTTTGCGAAACTTATTAACCTCTAAGCCCCTTCAACTTCGCCCCTTTTGTTGcgatcgagagaaaag
aagaataaaaagaaaaaaaaagtgggagaaaaataataataaaccgaGAAACGTCCACGCACGGCAAACT
TTTATCGCGTTTCTTTCtcgcgttcttttttttttttttgtttccctcctccccaaCCTTACCACCCCCA
TCCCTTTCTTCCGTGTCTTCGAAGACTTGCCAATTTCATCACaatgacgatgatgatgatgagcCATCCa
gggaataaatatttttaataaatcgcgACCGTGAGATCGCGGTTCAGTTTCTTTTTAGTTGTTTatttcg
tttgttttttttcttttctgttctttattttattttttattttttaacgcgCTCCAGCAGCGtcgttgtt
ttaattattattcctcctttttaatcattatcttTCTCTAGCGTGTAAAACGTTTCCTTCGTAGTTGCGT
AGATtctagaaatgaaaaaagaaagaaaaaagaagcggAAAAGATAATTTCGTTGTTAATTCCCCCCTCC
ACGGGGGTAGCTTCGTACGAGagatataaagtatataacgGATATAAGTtgttgaaatttcttcttcaga
GTCGCCACGcgagttcttcttcttctttttttttttttttcgtttcgtttcgaatattgTTTTTGTTGCG
ACACACACCGGAAATATCGTTCCtccgatttattattattatcgtactTTATATCGACGATATCGATGtt
tgttctatatatatagtatatatatatatatatatatatatatatatattacgcatataatatattctaa
atatatattttttattttctaacgcCAACGGATGGACGGATACGTTGCTCGGCCTAAAAAAAAGTCACGT
CACGTGCACAATACTCGTGCGCACGTATGAACTTGCCTCTTTCCCACCCCCCCCCtaccttctctttttt
ttaagtagaatattattagtccctttatttttttttttttgttcagcCGTTGAAGTCCATCTTTAGTCGG
ATATTTTCTATCGTTAATCGTCaactttttagaaattattattattatcattattattactattataatt
attattattattattattattattagttcaaagatcgaattttattccctattattaatattgttcgtTT
ATCGtttctcttaaattttaattactttttaatcgtttttacTATTAAAGAGATGGAGAGGGGGAGCAGC
TGGACgggaaaaatagagaaagacaGTGAATTgcagacatttttttttttttcctttacctagtcttctt
cgagaaatataataattcttctatattCGTTTCGCTTAATCCGATTTAGGGATACCTTTTAGGGTTTCAA
GTGTTCGGAAATCCACGTACAAAAAATCGTTAAAGTTTCTCCTAAAGGATTCGTTTGTctgataaattta
actttcctaaatatataagaacatcttaagtataaaaatatttataaattgtttttatcaatttcaatat
aaattttgaaaatatattccgGAGATTGCACGAATAATTATCCAAGCTTGAGGCCTTAAGGGTTGAATAA
ATCGATCTTCAACCGAGAGACTGGTGTCATGTCGCTGGAATTGTCACTGGAATTTCTACCGATCCGACCT
CTCCCACCCTTTCCAATTAGCTTTTAGGAGAATATCAATCGAGAActattataagtaaaaaaacgTATGT
TTCCTAGAAACATCTCCTTGCACGCATCGatgagattgaaaaaaaaaatggaaaccgtcgtcgtcgtcgt
cgtgcgatccttttaattaaaaaataacgtgCATAGATTTTAGCGGAGAGATTTCGTCCTATCTCATTTT
ATCTAGTGCTATGattaatacatacatacatacatacatacatacatacatacatatatatatacacata
tataataatatatttatctattagcATGTAATAGCGCGTGAAACCGAAAGCCGAAGGCAGCCTCATTTTG
CCCTGACACGGATTCAATTCGGGggagttcaaaaaaaaaaaataaaaataaaaaaaaaaagaaaattgca
cA
>XM_016913950.1 gene=LOC410758
GGCCGATGTAATCGGGAGAAACCCCCGTGCAAATATTTCCATCCACCGCAACATCTGAAGGACCAGCTTT
TGATAAACGGGCGCAATCATTTGGCCCTGAAGAACGCGCTGATGCAGCAGATGGGTCTCACACCGGCCCA
GCCACTAGTGCCTGGCCAGGTACCAGCAGTGGAGGCACCAGCACCTCCGGCACCACACCATCACCTTCAA
CAGCAAATCCAGCAGCAACTTCTCGCTACCCACGCCTTTATGGCGACGAATCCGTACCTGACCGGTATGC
CGCAGGTTGGCAACACGTACAGCCCGTATTTCGCGCCCAGCCCCATCATGCCAGCGATCATGGGGCCCGC
GGACCCAACCGGAGTCGGAAGCCCGTTGGGCGTTGTCCCGCAGACGGTGGCGATGCCGCAGAAGATGCCA
CGTACCGACCGCCTCGAGGTATGTCGCGAGTTTCAACGCGGGGCGTGCAAACGCGGCGAGACGGAGTGCC
GGTTTGCGCACCCCCTCGAGACGGTGCAGGCGAACGAGGACGGCTCTGTGACGGTCTGCATGGACGCTGT
CAAGGGCCGATGCAATCGGGACCCCTGCCGCTATTTCCACCCCCCTCTGCACCTTCAAGCCCACATTAAG
GCCGCACAATCTCGGGCTAGCATTGCGACGGCGACTATGCCGACGAACGTAGCGGGAATGGGCGCGTTGG
CTGGCGGAGTGTCAGGAGTGCCGGCAACTGCGGTTCCCGGAGGACTTCAGAGCGCCAGTATGGCAAGCAT
CGAACTCGGCAAGAAGCGGATGCGCGACTCCAATGATGATCTGCTAATGATGGACATGAAGTCTGTCGGA
TCGTTCTACTACGAGAACTTTGCCTTCCCAGGAATGGTTCCGTATAAACGACCGGCGGGCGACAAGTCCG
GCATGCCGGTCTATCAGCCTACCGGCGCGACGACCTATCAACAGTTAATGCAGCTGCAGCAGCCCTTCGT
GCCTGTGTCATGTGAGTACACTGGAACACCACCCCTACCCACCCAAACCTCTAACCAATCGGTCGTGCAA
CCCCCGAACGTGCAAAGCAACCACCACGCGGTGGTAGTTcagtcctcctcctcctcccaagGAACCGGCG
GCGCCACGGTCAATAACTGCGCCGACGCCAACAATGGCGTGATGATGGATCCCTGCAACAACCCACCGCC
ACCACCTCCAACCGCCGACAATAACAGTAACAATAGTAACGTGAATAACAAGCAGCCGAATCCAACGCAG
AATCACGATGCCGAGAACGCGCACAACTCCCCCGAATTGAATCACGCGAGTCCCGCGACCATTtcgcaac
aacagcaacaacaacagcagcagcaacaacaacaacaacaccagcaacagcaacaacagcagcatCAACA
GCACCAACAGCAACAGGCGCAACAGCAGCAACACCAATTGCAGCAACAGCATCAATTGCAGAACCAACTG
GCTCTGTCGGCCGCCAGCGTGCAACCCGCGATGAGCCCGTTGACCTCGGTCGCAGGCCTCACCTCGATGC
CGGGCGTGGTCATGGCCTCGATGGCCTCGATGACGAACGTGCCCTCGGTCACGAACATGGTGTCCATGGC
CAACTACAACGCCACGAGCATGGCGGGTCTAAACATGCTCAACAGCCTGGGCATGGCGTCCGGGTTGCCC
GCGTCCCTTGACCCCGCGGCCCTCGCCAAAGAGGTCGCGCAGAAGAATTACGCGAAAGCGATCAAGCTCT
CCCAGGCGTCCCAATCGTACGGTATCAATCAGCTCACGGCGTTGAACTACACGGGCGTCGCGTTGAACAA
GCAAGCGTTGGTGAACCCGGCGGCGGCTGCCGCGGCTGCTGCAGCCGCCGCGGCCGGCAACTCGACCGTA
GCGAGCCTCCCCGCCACGGCCGCGACACCGAGGCCTGTCATTCCTAATCTGACCGGGATTCCCGGCGCCC
TcacctcccccctctccgCCGGGATCTTGGCCTACTCGAGGCCACCGGCCGGGGCGCCGATCAATCCTTA
CTCGCTGATGAGGCAACATCAGATCCTCCCCAATCCTTACGTGCAGGCCGCCTCGATACCGGCCGTTCCC
GGCGCGGCGGCCGCAGCGGCGGCCGCCGTCCAGGGGAATCCGTACGTGCAGAATCCTTACACGGTTCTGC
CGGGTGTCGCCAGCATGCCTGGGGTGGCGGCGAGCGTGGCGGCAGCCGGTGTCCCCGGTGTCCCCCAGAT
ACCCCAGATCCCGAACCCGGCGACGATCGCGGCCCAACCGCAGGTAGCGATTCCGGTCAGTTCCGGGGTG
ATCATGCAACCTTACAAGAAGATGAAGACCTCGTaaacggagggagggagggaggggaaggggggagtCG
AAAGGGGGGGATATTTTTCTCGTCCCCGCCACCTTTTCTCCATTCGTCTCTCTGCGGTTCCTTCTTCCGG
GCCCTCCgcgttttctctctttctctctcttttcctgtCTCTTTCGCAGGGGAAAGTGTCCcacacgtat
atacatatacatatatatatatatgtagacgATGGTTGTTCGATCGTCCTCTTCGTTCGATCGTGATTCC
TTTCCactagatagatagagatagatagatagatagatggatggatggatagatGGATCATGGTCGAAGA
GGGATgtgtatcttttttcttttttttttttttttttatgatgcaAATCGTTTGTAACGTTTCTATTTCC
GTTtcgtacgatatatatatatatatatatatatatatgtagtatGTAGTTTGGAGGATAGTATAGGATA
TAtggaattggaaatattgGAGAGTAATTAGAATCGAAATCGTTGCCGAcctattttttgatttagcGTG
ATAATCGTATATAATCGTGAGATTAGATAGatggatagatatatatatatacacgtattatgattatatt
gattacaaggaattgaatatatgaaaGGGGAAACGTTCCTGCgtgcgaaagagagagaagtatATATAGA
gcgaaacgagaagaaatgaAAGGTCGAGATAAGGGAGGATGAGAAACGCGAACGGGCAAACGTAAACAGA
CAGACAAACAAACAAGTAAACAAGAGTTCCGAAAATAGATTCATTTTCTAGTCAGACATTGTCGGTTGAA
CAGTGCCTTATCGACCCGATTCCACTTGGAGCGTCAAATGCTTACACGtgacgaatatataatatatata
gaggaTAACGAAGACGCGAAGACTTTTTTGCGAAACTTATTAACCTCTAAGCCCCTTCAACTTCGCCCCT
TTTGTTGcgatcgagagaaaagaagaataaaaagaaaaaaaaagtgggagaaaaataataataaaccgaG
AAACGTCCACGCACGGCAAACTTTTATCGCGTTTCTTTCtcgcgttcttttttttttttttgtttccctc
ctccccaaCCTTACCACCCCCATCCCTTTCTTCCGTGTCTTCGAAGACTTGCCAATTTCATCACaatgac
gatgatgatgatgagcCATCCagggaataaatatttttaataaatcgcgACCGTGAGATCGCGGTTCAGT
TTCTTTTTAGTTGTTTatttcgtttgttttttttcttttctgttctttattttattttttattttttaac
gcgCTCCAGCAGCGtcgttgttttaattattattcctcctttttaatcattatcttTCTCTAGCGTGTAA
AACGTTTCCTTCGTAGTTGCGTAGATtctagaaatgaaaaaagaaagaaaaaagaagcggAAAAGATAAT
TTCGTTGTTAATTCCCCCCTCCACGGGGGTAGCTTCGTACGAGagatataaagtatataacgGATATAAG
TtgttgaaatttcttcttcagaGTCGCCACGcgagttcttcttcttctttttttttttttttcgtttcgt
ttcgaatattgTTTTTGTTGCGACACACACCGGAAATATCGTTCCtccgatttattattattatcgtact
TTATATCGACGATATCGATGtttgttctatatatatagtatatatatatatatatatatatatatatata
ttacgcatataatatattctaaatatatattttttattttctaacgcCAACGGATGGACGGATACGTTGC
TCGGCCTAAAAAAAAGTCACGTCACGTGCACAATACTCGTGCGCACGTATGAACTTGCCTCTTTCCCACC
CCCCCCCtaccttctcttttttttaagtagaatattattagtccctttatttttttttttttgttcagcC
GTTGAAGTCCATCTTTAGTCGGATATTTTCTATCGTTAATCGTCaactttttagaaattattattattat
cattattattactattataattattattattattattattattattagttcaaagatcgaattttattcc
ctattattaatattgttcgtTTATCGtttctcttaaattttaattactttttaatcgtttttacTATTAA
AGAGATGGAGAGGGGGAGCAGCTGGACgggaaaaatagagaaagacaGTGAATTgcagacattttttttt
ttttcctttacctagtcttcttcgagaaatataataattcttctatattCGTTTCGCTTAATCCGATTTA
GGGATACCTTTTAGGGTTTCAAGTGTTCGGAAATCCACGTACAAAAAATCGTTAAAGTTTCTCCTAAAGG
ATTCGTTTGTctgataaatttaactttcctaaatatataagaacatcttaagtataaaaatatttataaa
ttgtttttatcaatttcaatataaattttgaaaatatattccgGAGATTGCACGAATAATTATCCAAGCT
TGAGGCCTTAAGGGTTGAATAAATCGATCTTCAACCGAGAGACTGGTGTCATGTCGCTGGAATTGTCACT
GGAATTTCTACCGATCCGACCTCTCCCACCCTTTCCAATTAGCTTTTAGGAGAATATCAATCGAGAActa
ttataagtaaaaaaacgTATGTTTCCTAGAAACATCTCCTTGCACGCATCGatgagattgaaaaaaaaaa
tggaaaccgtcgtcgtcgtcgtcgtgcgatccttttaattaaaaaataacgtgCATAGATTTTAGCGGAG
AGATTTCGTCCTATCTCATTTTATCTAGTGCTATGattaatacatacatacatacatacatacatacata
catacatatatatatacacatatataataatatatttatctattagcATGTAATAGCGCGTGAAACCGAA
AGCCGAAGGCAGCCTCATTTTGCCCTGACACGGATTCAATTCGGGggagttcaaaaaaaaaaaataaaaa
taaaaaaaaaaagaaaattgcacA
>XM_016913949.1 gene=LOC410758
GGCCGATGTAATCGGGAGAAACCCCCGTGCAAATATTTCCATCCACCGCAACATCTGAAGGACCAGCTTT
TGATAAACGGGCGCAATCATTTGGCCCTGAAGAACGCGCTGATGCAGCAGATGGGTCTCACACCGGCCCA
GCCACTAGTGCCTGGCCAGGTACCAGCAGTGGAGGCACCAGCACCTCCGGCACCACACCATCACCTTCAA
CAGCAAATCCAGCAGCAACTTCTCGCTACCCACGCCTTTATGGCGACGAATCCGTACCTGACCGGTATGC
CGCAGGTTGGCAACACGTACAGCCCGTATTTCGCGCCCAGCCCCATCATGCCAGCGATCATGGGGCCCGC
GGACCCAACCGGAGTCGGAAGCCCGTTGGGCGTTGTCCCGCAGACGGTGGCGATGCCGCAGAAGATGCCA
CGTACCGACCGCCTCGAGGTATGTCGCGAGTTTCAACGCGGGGCGTGCAAACGCGGCGAGACGGAGTGCC
GGTTTGCGCACCCCCTCGAGACGGTGCAGGCGAACGAGGACGGCTCTGTGACGGTCTGCATGGACGCTGT
CAAGGGCCGATGCAATCGGGACCCCTGCCGCTATTTCCACCCCCCTCTGCACCTTCAAGCCCACATTAAG
GCCGCACAATCTCGGGCTAGCATTGCGACGGCGACTATGCCGACGAACGTAGCGGGAATGGGCGCGTTGG
CTGGCGGAGTGTCAGGAGTGCCGGCAACTGCGGTTCCCGGAGGACTTCAGAGCGCCAGTATGGCAAGCAT
CGAACTCGGCAAGAAGCGGATGCGCGACTCCAATGATGATCTGCTAATGGTACCACGGCTTATGCATGAA
ATGGACATGAAGTCTGTCGGATCGTTCTACTACGAGAACTTTGCCTTCCCAGGAATGGTTCCGTATAAAC
GACCGGCGGGCGACAAGTCCGGCATGCCGGTCTATCAGCCTACCGGCGCGACGACCTATCAACAGTTAAT
GCAGCTGCAGCAGCCCTTCGTGCCTGTGTCATGTGAGTACACTGGAACACCACCCCTACCCACCCAAACC
TCTAACCAATCGGTCGTGCAACCCCCGAACGTGCAAAGCAACCACCACGCGGTGGTAGTTcagtcctcct
cctcctcccaagGAACCGGCGGCGCCACGGTCAATAACTGCGCCGACGCCAACAATGGCGTGATGATGGA
TCCCTGCAACAACCCACCGCCACCACCTCCAACCGCCGACAATAACAGTAACAATAGTAACGTGAATAAC
AAGCAGCCGAATCCAACGCAGAATCACGATGCCGAGAACGCGCACAACTCCCCCGAATTGAATCACGCGA
GTCCCGCGACCATTtcgcaacaacagcaacaacaacagcagcagcaacaacaacaacaacaccagcaaca
gcaacaacagcagcatCAACAGCACCAACAGCAACAGGCGCAACAGCAGCAACACCAATTGCAGCAACAG
CATCAATTGCAGAACCAACTGGCTCTGTCGGCCGCCAGCGTGCAACCCGCGATGAGCCCGTTGACCTCGG
TCGCAGGCCTCACCTCGATGCCGGGCGTGGTCATGGCCTCGATGGCCTCGATGACGAACGTGCCCTCGGT
CACGAACATGGTGTCCATGGCCAACTACAACGCCACGAGCATGGCGGGTCTAAACATGCTCAACAGCCTG
GGCATGGCGTCCGGGTTGCCCGCGTCCCTTGACCCCGCGGCCCTCGCCAAAGAGGTCGCGCAGAAGAATT
ACGCGAAAGCGATCAAGCTCTCCCAGGCGTCCCAATCGTACGGTATCAATCAGCTCACGGCGTTGAACTA
CACGGGCGTCGCGTTGAACAAGCAAGCGTTGGTGAACCCGGCGGCGGCTGCCGCGGCTGCTGCAGCCGCC
GCGGCCGGCAACTCGACCGTAGCGAGCCTCCCCGCCACGGCCGCGACACCGAGGCCTGTCATTCCTAATC
TGACCGGGATTCCCGGCGCCCTcacctcccccctctccgCCGGGATCTTGGCCTACTCGAGGCCACCGGC
CGGGGCGCCGATCAATCCTTACTCGCTGATGAGGCAACATCAGATCCTCCCCAATCCTTACGTGCAGGCC
GCCTCGATACCGGCCGTTCCCGGCGCGGCGGCCGCAGCGGCGGCCGCCGTCCAGGGGAATCCGTACGTGC
AGAATCCTTACACGGTTCTGCCGGGTGTCGCCAGCATGCCTGGGGTGGCGGCGAGCGTGGCGGCAGCCGG
TGTCCCCGGTGTCCCCCAGATACCCCAGATCCCGAACCCGGCGACGATCGCGGCCCAACCGCAGGTAGCG
ATTCCGGTCAGTTCCGGGGTGATCATGCAACCTTACAAGAAGATGAAGACCTCGTaaacggagggaggga
gggaggggaaggggggagtCGAAAGGGGGGGATATTTTTCTCGTCCCCGCCACCTTTTCTCCATTCGTCT
CTCTGCGGTTCCTTCTTCCGGGCCCTCCgcgttttctctctttctctctcttttcctgtCTCTTTCGCAG
GGGAAAGTGTCCcacacgtatatacatatacatatatatatatatgtagacgATGGTTGTTCGATCGTCC
TCTTCGTTCGATCGTGATTCCTTTCCactagatagatagagatagatagatagatagatggatggatgga
tagatGGATCATGGTCGAAGAGGGATgtgtatcttttttcttttttttttttttttttatgatgcaAATC
GTTTGTAACGTTTCTATTTCCGTTtcgtacgatatatatatatatatatatatatatatgtagtatGTAG
TTTGGAGGATAGTATAGGATATAtggaattggaaatattgGAGAGTAATTAGAATCGAAATCGTTGCCGA
cctattttttgatttagcGTGATAATCGTATATAATCGTGAGATTAGATAGatggatagatatatatata
tacacgtattatgattatattgattacaaggaattgaatatatgaaaGGGGAAACGTTCCTGCgtgcgaa
agagagagaagtatATATAGAgcgaaacgagaagaaatgaAAGGTCGAGATAAGGGAGGATGAGAAACGC
GAACGGGCAAACGTAAACAGACAGACAAACAAACAAGTAAACAAGAGTTCCGAAAATAGATTCATTTTCT
AGTCAGACATTGTCGGTTGAACAGTGCCTTATCGACCCGATTCCACTTGGAGCGTCAAATGCTTACACGt
gacgaatatataatatatatagaggaTAACGAAGACGCGAAGACTTTTTTGCGAAACTTATTAACCTCTA
AGCCCCTTCAACTTCGCCCCTTTTGTTGcgatcgagagaaaagaagaataaaaagaaaaaaaaagtggga
gaaaaataataataaaccgaGAAACGTCCACGCACGGCAAACTTTTATCGCGTTTCTTTCtcgcgttctt
ttttttttttttgtttccctcctccccaaCCTTACCACCCCCATCCCTTTCTTCCGTGTCTTCGAAGACT
TGCCAATTTCATCACaatgacgatgatgatgatgagcCATCCagggaataaatatttttaataaatcgcg
ACCGTGAGATCGCGGTTCAGTTTCTTTTTAGTTGTTTatttcgtttgttttttttcttttctgttcttta
ttttattttttattttttaacgcgCTCCAGCAGCGtcgttgttttaattattattcctcctttttaatca
ttatcttTCTCTAGCGTGTAAAACGTTTCCTTCGTAGTTGCGTAGATtctagaaatgaaaaaagaaagaa
aaaagaagcggAAAAGATAATTTCGTTGTTAATTCCCCCCTCCACGGGGGTAGCTTCGTACGAGagatat
aaagtatataacgGATATAAGTtgttgaaatttcttcttcagaGTCGCCACGcgagttcttcttcttctt
tttttttttttttcgtttcgtttcgaatattgTTTTTGTTGCGACACACACCGGAAATATCGTTCCtccg
atttattattattatcgtactTTATATCGACGATATCGATGtttgttctatatatatagtatatatatat
atatatatatatatatatatattacgcatataatatattctaaatatatattttttattttctaacgcCA
ACGGATGGACGGATACGTTGCTCGGCCTAAAAAAAAGTCACGTCACGTGCACAATACTCGTGCGCACGTA
TGAACTTGCCTCTTTCCCACCCCCCCCCtaccttctcttttttttaagtagaatattattagtcccttta
tttttttttttttgttcagcCGTTGAAGTCCATCTTTAGTCGGATATTTTCTATCGTTAATCGTCaactt
tttagaaattattattattatcattattattactattataattattattattattattattattattagt
tcaaagatcgaattttattccctattattaatattgttcgtTTATCGtttctcttaaattttaattactt
tttaatcgtttttacTATTAAAGAGATGGAGAGGGGGAGCAGCTGGACgggaaaaatagagaaagacaGT
GAATTgcagacatttttttttttttcctttacctagtcttcttcgagaaatataataattcttctatatt
CGTTTCGCTTAATCCGATTTAGGGATACCTTTTAGGGTTTCAAGTGTTCGGAAATCCACGTACAAAAAAT
CGTTAAAGTTTCTCCTAAAGGATTCGTTTGTctgataaatttaactttcctaaatatataagaacatctt
aagtataaaaatatttataaattgtttttatcaatttcaatataaattttgaaaatatattccgGAGATT
GCACGAATAATTATCCAAGCTTGAGGCCTTAAGGGTTGAATAAATCGATCTTCAACCGAGAGACTGGTGT
CATGTCGCTGGAATTGTCACTGGAATTTCTACCGATCCGACCTCTCCCACCCTTTCCAATTAGCTTTTAG
GAGAATATCAATCGAGAActattataagtaaaaaaacgTATGTTTCCTAGAAACATCTCCTTGCACGCAT
CGatgagattgaaaaaaaaaatggaaaccgtcgtcgtcgtcgtcgtgcgatccttttaattaaaaaataa
cgtgCATAGATTTTAGCGGAGAGATTTCGTCCTATCTCATTTTATCTAGTGCTATGattaatacatacat
acatacatacatacatacatacatacatatatatatacacatatataataatatatttatctattagcAT
GTAATAGCGCGTGAAACCGAAAGCCGAAGGCAGCCTCATTTTGCCCTGACACGGATTCAATTCGGGggag
ttcaaaaaaaaaaaataaaaataaaaaaaaaaagaaaattgcacA
>XM_392157.5 gene=LOC408616
CGTCCACGCCCGTGTGTCCCAGCGGCGTCGTCTCACACAGGGGCCGCGCACGGAACGGATTCGACAGCAG
CGACGACGGCGATATACACACCGTCAGACACGGACAGACGGACAGACAGACGAAAGGGAGTGAGAGACAG
AGGGAGCAATAGACGCTTGTGTGAAAGAAAGAGACGAACAGACAAACTGACCGTGCGATAAAGACAAATA
TTACGGGAGGAAAAAGGAACATAGACGCGACATAGTGCGTGAACGTGTATATACGTGTCCGGTTGATTGT
GTTCTGTATCGGTCAAAAATATTACCGATCTCTCGCATATTCCTCGTGTGTCGTGATTGTCAGGTTCGTA
TTTCCGGTGACCGTGATGTTCGTATTGCTGGCTCCGTGTTGCTGCTAATGATACTCTGTTCCTACTATTG
CTATTGAGAGTAAGAAGGAAAGAGCGAGTAAATGTGTATGTGAGAGCGAGTAAGAGTATGAGAGAAAGga
tagaaggaaaagagagggagagagaaggagagagagagaatgacaGAGAGTGTGATGAAACGATAGTCGG
ATCAGTTTGATAAACGAAGAGCTCGAGTTGTGCCGGTCTATCGCATCTATCCGTGCGGTCTGGTGGTGCA
TTGGTGCATCCGTCTTTGTTCGATTGTCGCGTGTTTACGAGCGTTGTGTCAGCTGTGTGTCAAGCGAACG
GTTCAGTGTATGTGTGTTACCGAAGCGTGTGCAGTCTCTCTGGCAACGTGTACGGACTCGCTCGCACGGA
GACTCGTCGAGGAGGTTAGGACGAAGCGCGATCGGTCGGCGGTGTGCCGGTGGTGGTGGGCTGCGTGCGT
TTCCCCGAGGAGAGCGCGCCACGACAGAAACGTGTGCCTCTGCCTAGTGCCTGCGTGCCAGCCCGCTCGC
TCACCCGCTTCTGGTGAATTCGTATGGTGAATTATTGATCCGCGGCGGCGTGTGCGTGCGGAAAAACCGC
GCGAGTAAAAGAGAGCGATTCACGGTGGATAGGAAAACCGAACGGATAAACGGAGAAAACATTGAAAGAA
GACAGTAACTGCAAACCGGCTCCCGTTTATACCGGTGtcttttgttttgaaaacTGTGCGCGCGCGAACA
CGCACTTcgcattatacatatattacagcTTTTAACAAGCTCTGGAGGTGGAACAGTGGTGGCAGCGACG
GATTTTCTTTCCCCTAGGCGGGACCAAGCGAGAAGTGTTCGCACATATTCCATTACTTTCAACGTAACAC
GCGTCTACGTGTCTCTCCTTTTCTGTCATTCTCTCtcattcttctcctttctccctctttcctctttctt
tctctttctatctatttCCCCGCTCTTTCTTCACCGCTCTCGCGTGTTATATGTGTGTGCGTTTCTCTCC
GTCTCGCTCTGTCTGCGTTACCTTCGCCGCGTGTGCGTCAACGAAACTAAACGCGGGAAAAGCTCGGCGC
GAAATATATTCGAGGGGAATGTACACGGTGCTTATCGTGAAACGCGGTGCGTTTTCGTTGCTCAACCAGT
GAGTGCCTCAGTGTAGAGATACGAGAATACGGGATATTTAGACGGGAAGCCCGTACAAAAGCATGTTGTC
GTCGTCGtaagacgacgacgacgacgacggtcGCGACAACGACGACAACCATCACGACGATAAACGTTCG
AGGAACTTAAACGCGACGCTGTACGCTTTGTCGCGCTCTTTCGAGTCTTGATAATCCAGGACAAGCAAAC
CCTACCTCCACCACCGCGACTTGGATGGATACTGTGCATTATTTCTGGAGCAGTGCGGTGGCTGCAGCCG
ACACCATTTCCGCGCCGTGGACTCCCACGAGTTCCGGGCCGCCGCCCGACGCGAACGGCTCCGGCTCGGA
TACCAAGAACCTCGACGTTGGCGAAATTAGCGATGACGAGAAGGACCTATCGGCAGCGGACGCGGAAGGT
GTATGGTCGCCGGATATCGAGCAGAGCTTCCAAGAAGCTCTCACTATATATCCGCCATGCGGCCGACGCA
AAATCATCCTGTCCGACGAAGGGAAGATGTACGGTCGGAACGAGCTGATCGCCCGTTACATCAAACTGAG
GACAGGCAAGACGAGGACGCGAAAGCAGGTCTCTTCGCACATACAAGTGCTTGCTAGGCGAAAACTTCGC
GAGATCCAAGCGAAACTCAAAGTGGATCATGCCGCCAAGGAGAAGGCGCTCCAGACAATGTCGAGCATGT
CGAGCGCCCAGATAGTATCAGCTGGGAGTGCGATACACAACAAGATGCCCCCCGCCCTCGTGGGGCCCCT
TGCCCTTCATGCTTCCACCCCTGTCTCCTATCCCGGAGCGCAATTCTGGCAACCGGGTTTGCAGCCAGGA
ACGTCCCAGGATGTCAAACCGTTTTCGCAGCCGGCGTACACCGGAAAACCAGCGACAGCGGTTTCAAGCG
GTGACATGGTCCAGGCTCAACCACCCCCGCCCTGGGAAGGACGTGCCATCGCGACCCACAAGCTCAGGCT
TGTCGAGTTCTCGGCCTACATGGAGCACCAGAGAGATCAGGATATTtaTCACAAGCACCTGTTCGTCCAC
ATAGGAGGGTCCGCGACTTACGCGGATCCATTGCTAGAGGCTGTTGATGTCAGGCAGATATACGATAAAT
TCCCAGAAAAAAAGGGCGGCCTGAAGGAACTTTACGACAAGGGACCACAGGTAGCTTTTTTCCTCGTTAA
ATTTTGGGCTGATCTCAATACGAACATTCAGGACGAAGCTGGAGCTTTTTACGGCGTAACAAGCCAGTAC
GAGAGCAACGAGAACATGACGATAACATGTTCGACCAAAGTCTGCTCCTTCGGGAAACAGGTGGTGGAAA
AAGTGGAGACAGAATACGCTAGGTTCGAAAATGGCAGGTTCGTCTATCGTATTAGTCGTTCGCCCATGTG
CGAATATATGATCAACTTCATACATAAATTGAAGCACCTGCCAGAAAAGTACATGATGAACAGCGTTCTC
GAGAATTTCACTATTCTTCAGGTTGTAACGAACAGGGATACGCAGGAAACGTTGTTATGTACAGCATACG
TGTTTGAAGTGTCGACGTCCGAGCACGGTGCACAACATCACATATACAGATTGATCAAGGACTAGCCTGC
TTGAACCTGCTCGCCATGCAGCCATCCACCCCCCATCAGTGCCTACCatcacataaaaaaaatcatccat
ACGCGCATATACACGTCTACACACAAAAATGTTAACCCTTTGAAGCATTATAGTTATATCATTGTGatat
cacatttttatattattttgtagatTCTTCTTATCCTTAACCAAGGAcataaatatagtatttacatgta
gaataaatatgatatttatatcacgTATCAAATgattaacaaaatttgattttaattgatttgtatatga
aatatgtaaatgtaaatttctataatttaatttttctctttccttttttttcttttttaatcgattataa
aCGATTGATAAtcttgaatatcttttttgaaCGCTTCATGGGGTTAAGCGTTAATACATAATTGTAAACA
CGCTATCTACTATACATAGATACATTTCGCATCTATGTATAATAAAGGTTCCATTGAAAATGTTCtatta
tcaaaagaaaaaaaggaaaaaataatacttagaGTCATATGTTTTTACGTTTATCCaacgtttattttaa
tgatagaaaatatttaactatttagAGATttgattattgtataaatatatttttatttacaaatttaaga
tttatacatgatttttaatcgaattataatttttaattagatcttTTTTTGTTCTGTATTTTCGAACATT
TTCTGTGAAACTCCTTAAAGAGAATTTGGAACACAAATACGTGAATacattatacacatatacatacaca
aaCATATGTACACCTTTACACGTTAGAAGTACTGGCCAGCCCGAGCTTGAGTTTGATTCAAAACTGAGAa
aagttgtaataaaaaaaaaaaaaaaaaattggtacgCGTGTTTTAACGTATCGTGGAAAGAATTTCCTGC
TTATGGTTTCTGCAGGAAGCGCATTCCAGATGacgaaattgtaaattttatattgagaaACAGatataat
cgtatatatattttatgaatattccgTCATTTGCTTGTAAACGATCGAATTCGTCGGGgttttaataaaa
gagatataataaaagttaagttaaaattgacgacaataaatttggaaaaaaatgagTGTCGGAGATATAG
TGTATGTACcaaacgaagaagaataaaaatatatatataaaatcataaaaaaaaaaagtgtaagaTGAGA
AACAGACTCTGATCTCGGAAAGGCGTGGTACCAACATAATTTagtattatagttttattattaaattagg
aAATAGATCAGACAAGACATCCACACacagatatacatatattacatataagaatatatatgttaaatat
taatgcaatGATTACGATTTACATTGTTATAAATGATCGTGTATAAAGTTATCTAAGTGATTTCTAAGTT
TTAAACGAAATGGAAGTTGAATAGAGAGGTAATGCCATTATGATTTCTTAAGTTtccttaattatattat
cattataattttttttttttttttaattatccaaaCTGAAAAAGATTGAGAATAACGTTACAACCGAAAC
CTTAagttttcttttatagaaatgttttctttttttcttttcattttttttttttttttttttttttttt
ttttttttttttttaagttctaTTACGACTAACAGTAAGAATTTTCGCTGCAGAGCTTTTTAATTCTCAA
TGAtcagataaaagaaaaaagatttttatgtactttctaaaacttttaataaacgcACTTAAAATTGTGC
AAACCCACCCATTCTTAGGCAGCGACACTTAGATTAGAGGGATGTGtttgtatttcttataatcatttta
tttcgtactctaagatctttcttttttctatagtTCTTACGTAAATGATTTTCTTACTTAgcatattttg
tttgtttttatctttctattacacatttataatacgaatatatcagattttattaattacgtgCGCTAGA
TACGGACAACATCTATCAAATAGAGATACTTTTCTTTAACTTAGTGACATGatcatcttaatatttttta
ttaggagaatattaaaattaaagttgaagaatgtaaaataaatctaatcttTGAGCTTGATTCTCCATTT
TTAAAGAGCAACTACGTAATAGTGTGATAAACTTCATCACAGCTCTCTAAATTTGAGCATATTTTAAGAG
TTCATACAAAACTTTGCTTGTTGACAATGTGTTTtgtacttaattttattttaacatttcaatGTATGAA
CCAGAAAAGTttcatattatagatattcttttacaattttacaatttttcaataacaattatGTAAGAGA
GTAAAGGACCATTAAAATCTTatgcgattaattttatttagtcaCATCTCTCGCAGAGACTATATACATG
TAAATGCAcagaaaactttttatatattctttaatctgATCAATTGCCTGTTCTGAAACAGGACTTGCCT
ATATGGAGCAGTGAATGTTAAGATAATACAGGAAAGAATCATGTAtactttaagaaaataattaatactt
attttattctttactttaattaacttttacgCAACAAGTGGCAATGTATTTTGATCTCTCTTTTAGTCAG
AAATATGTCGCTTTTTATTTGGGGTGAGAATTAAATTCGTTAAGTGATTGACTGAATAACGAAggaactt
atatatttaaataataatgtatatggCTTTCGTTCAATAACTGGCAGCTTTCACAATTTTCACAGTTTTT
ACTTATtgttacctttttttttttctttttttttttctctttataattgattataagtTTCGTTTTTAca
cattatatctataaatcgtAATTTTACTAAATTGTGTGTATATTAAGGTAGAATTGGAATCATTAAgatg
attttatatgatattatcagaaaat
>XM_006562525.2 gene=LOC408616
ACGCGACGCTGTACGCTTTGTCGCGCTCTTTCGAGTCTTGATAATCCAGGACAAGCAAACCCTACCTCCA
CCACCGCGACTTGGATGGATACTGTGCATTATTTCTGGAGTGCACCCACGTCGCCGTCATCCTGACCTGC
CCGAGAAATCCTCATGAAAGACTGGGAACTCAGTACTCAGAATAGCATCGGCAGTGCGGTGGCTGCAGCC
GACACCATTTCCGCGCCGTGGACTCCCACGAGTTCCGGGCCGCCGCCCGACGCGAACGGCTCCGGCTCGG
ATACCAAGAACCTCGACGTTGGCGAAATTAGCGATGACGAGAAGGACCTATCGGCAGCGGACGCGGAAGG
TGTATGGTCGCCGGATATCGAGCAGAGCTTCCAAGAAGCTCTCACTATATATCCGCCATGCGGCCGACGC
AAAATCATCCTGTCCGACGAAGGGAAGATGTACGGTCGGAACGAGCTGATCGCCCGTTACATCAAACTGA
GGACAGGCAAGACGAGGACGCGAAAGCAGGTCTCTTCGCACATACAAGTGCTTGCTAGGCGAAAACTTCG
CGAGATCCAAGCGAAACTCAAAGTGGATCATGCCGCCAAGGAGAAGGCGCTCCAGACAATGTCGAGCATG
TCGAGCGCCCAGATAGTATCAGCTGGGAGTGCGATACACAACAAGATGCCCCCCGCCCTCGTGGGGCCCC
TTGCCCTTCATGCTTCCACCCCTGTCTCCTATCCCGGAGCGCAATTCTGGCAACCGGGTTTGCAGCCAGG
AACGTCCCAGGATGTCAAACCGTTTTCGCAGCCGGCGTACACCGGAAAACCAGCGACAGCGGTTTCAAGC
GGTGACATGGTCCAGGCTCAACCACCCCCGCCCTGGGAAGGACGTGCCATCGCGACCCACAAGCTCAGGC
TTGTCGAGTTCTCGGCCTACATGGAGCACCAGAGAGATCAGGATATTtaTCACAAGCACCTGTTCGTCCA
CATAGGAGGGTCCGCGACTTACGCGGATCCATTGCTAGAGGCTGTTGATGTCAGGCAGATATACGATAAA
TTCCCAGAAAAAAAGGGCGGCCTGAAGGAACTTTACGACAAGGGACCACAGGTAGCTTTTTTCCTCGTTA
AATTTTGGGCTGATCTCAATACGAACATTCAGGACGAAGCTGGAGCTTTTTACGGCGTAACAAGCCAGTA
CGAGAGCAACGAGAACATGACGATAACATGTTCGACCAAAGTCTGCTCCTTCGGGAAACAGGTGGTGGAA
AAAGTGGAGACAGAATACGCTAGGTTCGAAAATGGCAGGTTCGTCTATCGTATTAGTCGTTCGCCCATGT
GCGAATATATGATCAACTTCATACATAAATTGAAGCACCTGCCAGAAAAGTACATGATGAACAGCGTTCT
CGAGAATTTCACTATTCTTCAGGTTGTAACGAACAGGGATACGCAGGAAACGTTGTTATGTACAGCATAC
GTGTTTGAAGTGTCGACGTCCGAGCACGGTGCACAACATCACATATACAGATTGATCAAGGACTAGCCTG
CTTGAACCTGCTCGCCATGCAGCCATCCACCCCCCATCAGTGCCTACCatcacataaaaaaaatcatcca
tACGCGCATATACACGTCTACACACAAAAATGTTAACCCTTTGAAGCATTATAGTTATATCATTGTGata
tcacatttttatattattttgtagatTCTTCTTATCCTTAACCAAGGAcataaatatagtatttacatgt
agaataaatatgatatttatatcacgTATCAAATgattaacaaaatttgattttaattgatttgtatatg
aaatatgtaaatgtaaatttctataatttaatttttctctttccttttttttcttttttaatcgattata
aaCGATTGATAAtcttgaatatcttttttgaaCGCTTCATGGGGTTAAGCGTTAATACATAATTGTAAAC
ACGCTATCTACTATACATAGATACATTTCGCATCTATGTATAATAAAGGTTCCATTGAAAATGTTCtatt
atcaaaagaaaaaaaggaaaaaataatacttagaGTCATATGTTTTTACGTTTATCCaacgtttatttta
atgatagaaaatatttaactatttagAGATttgattattgtataaatatatttttatttacaaatttaag
atttatacatgatttttaatcgaattataatttttaattagatcttTTTTTGTTCTGTATTTTCGAACAT
TTTCTGTGAAACTCCTTAAAGAGAATTTGGAACACAAATACGTGAATacattatacacatatacatacac
aaaCATATGTACACCTTTACACGTTAGAAGTACTGGCCAGCCCGAGCTTGAGTTTGATTCAAAACTGAGA
aaagttgtaataaaaaaaaaaaaaaaaaattggtacgCGTGTTTTAACGTATCGTGGAAAGAATTTCCTG
CTTATGGTTTCTGCAGGAAGCGCATTCCAGATGacgaaattgtaaattttatattgagaaACAGatataa
tcgtatatatattttatgaatattccgTCATTTGCTTGTAAACGATCGAATTCGTCGGGgttttaataaa
agagatataataaaagttaagttaaaattgacgacaataaatttggaaaaaaatgagTGTCGGAGATATA
GTGTATGTACcaaacgaagaagaataaaaatatatatataaaatcataaaaaaaaaaagtgtaagaTGAG
AAACAGACTCTGATCTCGGAAAGGCGTGGTACCAACATAATTTagtattatagttttattattaaattag
gaAATAGATCAGACAAGACATCCACACacagatatacatatattacatataagaatatatatgttaaata
ttaatgcaatGATTACGATTTACATTGTTATAAATGATCGTGTATAAAGTTATCTAAGTGATTTCTAAGT
TTTAAACGAAATGGAAGTTGAATAGAGAGGTAATGCCATTATGATTTCTTAAGTTtccttaattatatta
tcattataattttttttttttttttaattatccaaaCTGAAAAAGATTGAGAATAACGTTACAACCGAAA
CCTTAagttttcttttatagaaatgttttctttttttcttttcatttttttttttttttttttttttttt
tttttttttttttttaagttctaTTACGACTAACAGTAAGAATTTTCGCTGCAGAGCTTTTTAATTCTCA
ATGAtcagataaaagaaaaaagatttttatgtactttctaaaacttttaataaacgcACTTAAAATTGTG
CAAACCCACCCATTCTTAGGCAGCGACACTTAGATTAGAGGGATGTGtttgtatttcttataatcatttt
atttcgtactctaagatctttcttttttctatagtTCTTACGTAAATGATTTTCTTACTTAgcatatttt
gtttgtttttatctttctattacacatttataatacgaatatatcagattttattaattacgtgCGCTAG
ATACGGACAACATCTATCAAATAGAGATACTTTTCTTTAACTTAGTGACATGatcatcttaatatttttt
attaggagaatattaaaattaaagttgaagaatgtaaaataaatctaatcttTGAGCTTGATTCTCCATT
TTTAAAGAGCAACTACGTAATAGTGTGATAAACTTCATCACAGCTCTCTAAATTTGAGCATATTTTAAGA
GTTCATACAAAACTTTGCTTGTTGACAATGTGTTTtgtacttaattttattttaacatttcaatGTATGA
ACCAGAAAAGTttcatattatagatattcttttacaattttacaatttttcaataacaattatGTAAGAG
AGTAAAGGACCATTAAAATCTTatgcgattaattttatttagtcaCATCTCTCGCAGAGACTATATACAT
GTAAATGCAcagaaaactttttatatattctttaatctgATCAATTGCCTGTTCTGAAACAGGACTTGCC
TATATGGAGCAGTGAATGTTAAGATAATACAGGAAAGAATCATGTAtactttaagaaaataattaatact
tattttattctttactttaattaacttttacgCAACAAGTGGCAATGTATTTTGATCTCTCTTTTAGTCA
GAAATATGTCGCTTTTTATTTGGGGTGAGAATTAAATTCGTTAAGTGATTGACTGAATAACGAAggaact
tatatatttaaataataatgtatatggCTTTCGTTCAATAACTGGCAGCTTTCACAATTTTCACAGTTTT
TACTTATtgttacctttttttttttctttttttttttctctttataattgattataagtTTCGTTTTTAc
acattatatctataaatcgtAATTTTACTAAATTGTGTGTATATTAAGGTAGAATTGGAATCATTAAgat
gattttatatgatattatcagaaaat
>XM_006562523.2 gene=LOC408616
GTAAGTCCATTTTATCAAGCAGATTTTTCGTCCATACTGAACACACTTTTAAGAGGCGCTCTTTATACGT
TCGACACACGGAATGCCAGATTGCGTGTACATAATGAGTGCACCCACGTCGCCGTCATCCTGACCTGCCC
GAGAAATCCTCATGAAAGACTGGGAACTCAGTACTCAGAATAGCATCGGCAGTGCGGTGGCTGCAGCCGA
CACCATTTCCGCGCCGTGGACTCCCACGAGTTCCGGGCCGCCGCCCGACGCGAACGGCTCCGGCTCGGAT
ACCAAGAACCTCGACGTTGGCGAAATTAGCGATGACGAGAAGGACCTATCGGCAGCGGACGCGGAAGGTG
TATGGTCGCCGGATATCGAGCAGAGCTTCCAAGAAGCTCTCACTATATATCCGCCATGCGGCCGACGCAA
AATCATCCTGTCCGACGAAGGGAAGATGTACGGTCGGAACGAGCTGATCGCCCGTTACATCAAACTGAGG
ACAGGCAAGACGAGGACGCGAAAGCAGGTCTCTTCGCACATACAAGTGCTTGCTAGGCGAAAACTTCGCG
AGATCCAAGCGAAACTCAAAGTGGATCATGCCGCCAAGGAGAAGGCGCTCCAGACAATGTCGAGCATGTC
GAGCGCCCAGATAGTATCAGCTGGGAGTGCGATACACAACAAGATGCCCCCCGCCCTCGTGGGGCCCCTT
GCCCTTCATGCTTCCACCCCTGTCTCCTATCCCGGAGCGCAATTCTGGCAACCGGGTTTGCAGCCAGGAA
CGTCCCAGGATGTCAAACCGTTTTCGCAGCCGGCGTACACCGGAAAACCAGCGACAGCGGTTTCAAGCGG
TGACATGGTCCAGGCTCAACCACCCCCGCCCTGGGAAGGACGTGCCATCGCGACCCACAAGCTCAGGCTT
GTCGAGTTCTCGGCCTACATGGAGCACCAGAGAGATCAGGATATTtaTCACAAGCACCTGTTCGTCCACA
TAGGAGGGTCCGCGACTTACGCGGATCCATTGCTAGAGGCTGTTGATGTCAGGCAGATATACGATAAATT
CCCAGAAAAAAAGGGCGGCCTGAAGGAACTTTACGACAAGGGACCACAGGTAGCTTTTTTCCTCGTTAAA
TTTTGGGCTGATCTCAATACGAACATTCAGGACGAAGCTGGAGCTTTTTACGGCGTAACAAGCCAGTACG
AGAGCAACGAGAACATGACGATAACATGTTCGACCAAAGTCTGCTCCTTCGGGAAACAGGTGGTGGAAAA
AGTGGAGACAGAATACGCTAGGTTCGAAAATGGCAGGTTCGTCTATCGTATTAGTCGTTCGCCCATGTGC
GAATATATGATCAACTTCATACATAAATTGAAGCACCTGCCAGAAAAGTACATGATGAACAGCGTTCTCG
AGAATTTCACTATTCTTCAGGTTGTAACGAACAGGGATACGCAGGAAACGTTGTTATGTACAGCATACGT
GTTTGAAGTGTCGACGTCCGAGCACGGTGCACAACATCACATATACAGATTGATCAAGGACTAGCCTGCT
TGAACCTGCTCGCCATGCAGCCATCCACCCCCCATCAGTGCCTACCatcacataaaaaaaatcatccatA
CGCGCATATACACGTCTACACACAAAAATGTTAACCCTTTGAAGCATTATAGTTATATCATTGTGatatc
acatttttatattattttgtagatTCTTCTTATCCTTAACCAAGGAcataaatatagtatttacatgtag
aataaatatgatatttatatcacgTATCAAATgattaacaaaatttgattttaattgatttgtatatgaa
atatgtaaatgtaaatttctataatttaatttttctctttccttttttttcttttttaatcgattataaa
CGATTGATAAtcttgaatatcttttttgaaCGCTTCATGGGGTTAAGCGTTAATACATAATTGTAAACAC
GCTATCTACTATACATAGATACATTTCGCATCTATGTATAATAAAGGTTCCATTGAAAATGTTCtattat
caaaagaaaaaaaggaaaaaataatacttagaGTCATATGTTTTTACGTTTATCCaacgtttattttaat
gatagaaaatatttaactatttagAGATttgattattgtataaatatatttttatttacaaatttaagat
ttatacatgatttttaatcgaattataatttttaattagatcttTTTTTGTTCTGTATTTTCGAACATTT
TCTGTGAAACTCCTTAAAGAGAATTTGGAACACAAATACGTGAATacattatacacatatacatacacaa
aCATATGTACACCTTTACACGTTAGAAGTACTGGCCAGCCCGAGCTTGAGTTTGATTCAAAACTGAGAaa
agttgtaataaaaaaaaaaaaaaaaaattggtacgCGTGTTTTAACGTATCGTGGAAAGAATTTCCTGCT
TATGGTTTCTGCAGGAAGCGCATTCCAGATGacgaaattgtaaattttatattgagaaACAGatataatc
gtatatatattttatgaatattccgTCATTTGCTTGTAAACGATCGAATTCGTCGGGgttttaataaaag
agatataataaaagttaagttaaaattgacgacaataaatttggaaaaaaatgagTGTCGGAGATATAGT
GTATGTACcaaacgaagaagaataaaaatatatatataaaatcataaaaaaaaaaagtgtaagaTGAGAA
ACAGACTCTGATCTCGGAAAGGCGTGGTACCAACATAATTTagtattatagttttattattaaattagga
AATAGATCAGACAAGACATCCACACacagatatacatatattacatataagaatatatatgttaaatatt
aatgcaatGATTACGATTTACATTGTTATAAATGATCGTGTATAAAGTTATCTAAGTGATTTCTAAGTTT
TAAACGAAATGGAAGTTGAATAGAGAGGTAATGCCATTATGATTTCTTAAGTTtccttaattatattatc
attataattttttttttttttttaattatccaaaCTGAAAAAGATTGAGAATAACGTTACAACCGAAACC
TTAagttttcttttatagaaatgttttctttttttcttttcatttttttttttttttttttttttttttt
tttttttttttttaagttctaTTACGACTAACAGTAAGAATTTTCGCTGCAGAGCTTTTTAATTCTCAAT
GAtcagataaaagaaaaaagatttttatgtactttctaaaacttttaataaacgcACTTAAAATTGTGCA
AACCCACCCATTCTTAGGCAGCGACACTTAGATTAGAGGGATGTGtttgtatttcttataatcattttat
ttcgtactctaagatctttcttttttctatagtTCTTACGTAAATGATTTTCTTACTTAgcatattttgt
ttgtttttatctttctattacacatttataatacgaatatatcagattttattaattacgtgCGCTAGAT
ACGGACAACATCTATCAAATAGAGATACTTTTCTTTAACTTAGTGACATGatcatcttaatattttttat
taggagaatattaaaattaaagttgaagaatgtaaaataaatctaatcttTGAGCTTGATTCTCCATTTT
TAAAGAGCAACTACGTAATAGTGTGATAAACTTCATCACAGCTCTCTAAATTTGAGCATATTTTAAGAGT
TCATACAAAACTTTGCTTGTTGACAATGTGTTTtgtacttaattttattttaacatttcaatGTATGAAC
CAGAAAAGTttcatattatagatattcttttacaattttacaatttttcaataacaattatGTAAGAGAG
TAAAGGACCATTAAAATCTTatgcgattaattttatttagtcaCATCTCTCGCAGAGACTATATACATGT
AAATGCAcagaaaactttttatatattctttaatctgATCAATTGCCTGTTCTGAAACAGGACTTGCCTA
TATGGAGCAGTGAATGTTAAGATAATACAGGAAAGAATCATGTAtactttaagaaaataattaatactta
ttttattctttactttaattaacttttacgCAACAAGTGGCAATGTATTTTGATCTCTCTTTTAGTCAGA
AATATGTCGCTTTTTATTTGGGGTGAGAATTAAATTCGTTAAGTGATTGACTGAATAACGAAggaactta
tatatttaaataataatgtatatggCTTTCGTTCAATAACTGGCAGCTTTCACAATTTTCACAGTTTTTA
CTTATtgttacctttttttttttctttttttttttctctttataattgattataagtTTCGTTTTTAcac
attatatctataaatcgtAATTTTACTAAATTGTGTGTATATTAAGGTAGAATTGGAATCATTAAgatga
ttttatatgatattatcagaaaat
>XM_006562527.2 gene=LOC408616
TGGATGATTTTCTAAATGCAATTCGCACGAGGCAGTGCGGTGGCTGCAGCCGACACCATTTCCGCGCCGT
GGACTCCCACGAGTTCCGGGCCGCCGCCCGACGCGAACGGCTCCGGCTCGGATACCAAGAACCTCGACGT
TGGCGAAATTAGCGATGACGAGAAGGACCTATCGGCAGCGGACGCGGAAGGTGTATGGTCGCCGGATATC
GAGCAGAGCTTCCAAGAAGCTCTCACTATATATCCGCCATGCGGCCGACGCAAAATCATCCTGTCCGACG
AAGGGAAGATGTACGGTCGGAACGAGCTGATCGCCCGTTACATCAAACTGAGGACAGGCAAGACGAGGAC
GCGAAAGCAGGTCTCTTCGCACATACAAGTGCTTGCTAGGCGAAAACTTCGCGAGATCCAAGCGAAACTC
AAAGTGGATCATGCCGCCAAGGAGAAGGCGCTCCAGACAATGTCGAGCATGTCGAGCGCCCAGATAGTAT
CAGCTGGGAGTGCGATACACAACAAGATGCCCCCCGCCCTCGTGGGGCCCCTTGCCCTTCATGCTTCCAC
CCCTGTCTCCTATCCCGGAGCGCAATTCTGGCAACCGGGTTTGCAGCCAGGAACGTCCCAGGATGTCAAA
CCGTTTTCGCAGCCGGCGTACACCGGAAAACCAGCGACAGCGGTTTCAAGCGGTGACATGGTCCAGGCTC
AACCACCCCCGCCCTGGGAAGGACGTGCCATCGCGACCCACAAGCTCAGGCTTGTCGAGTTCTCGGCCTA
CATGGAGCACCAGAGAGATCAGGATATTtaTCACAAGCACCTGTTCGTCCACATAGGAGGGTCCGCGACT
TACGCGGATCCATTGCTAGAGGCTGTTGATGTCAGGCAGATATACGATAAATTCCCAGAAAAAAAGGGCG
GCCTGAAGGAACTTTACGACAAGGGACCACAGGTAGCTTTTTTCCTCGTTAAATTTTGGGCTGATCTCAA
TACGAACATTCAGGACGAAGCTGGAGCTTTTTACGGCGTAACAAGCCAGTACGAGAGCAACGAGAACATG
ACGATAACATGTTCGACCAAAGTCTGCTCCTTCGGGAAACAGGTGGTGGAAAAAGTGGAGACAGAATACG
CTAGGTTCGAAAATGGCAGGTTCGTCTATCGTATTAGTCGTTCGCCCATGTGCGAATATATGATCAACTT
CATACATAAATTGAAGCACCTGCCAGAAAAGTACATGATGAACAGCGTTCTCGAGAATTTCACTATTCTT
CAGGTTGTAACGAACAGGGATACGCAGGAAACGTTGTTATGTACAGCATACGTGTTTGAAGTGTCGACGT
CCGAGCACGGTGCACAACATCACATATACAGATTGATCAAGGACTAGCCTGCTTGAACCTGCTCGCCATG
CAGCCATCCACCCCCCATCAGTGCCTACCatcacataaaaaaaatcatccatACGCGCATATACACGTCT
ACACACAAAAATGTTAACCCTTTGAAGCATTATAGTTATATCATTGTGatatcacatttttatattattt
tgtagatTCTTCTTATCCTTAACCAAGGAcataaatatagtatttacatgtagaataaatatgatattta
tatcacgTATCAAATgattaacaaaatttgattttaattgatttgtatatgaaatatgtaaatgtaaatt
tctataatttaatttttctctttccttttttttcttttttaatcgattataaaCGATTGATAAtcttgaa
tatcttttttgaaCGCTTCATGGGGTTAAGCGTTAATACATAATTGTAAACACGCTATCTACTATACATA
GATACATTTCGCATCTATGTATAATAAAGGTTCCATTGAAAATGTTCtattatcaaaagaaaaaaaggaa
aaaataatacttagaGTCATATGTTTTTACGTTTATCCaacgtttattttaatgatagaaaatatttaac
tatttagAGATttgattattgtataaatatatttttatttacaaatttaagatttatacatgatttttaa
tcgaattataatttttaattagatcttTTTTTGTTCTGTATTTTCGAACATTTTCTGTGAAACTCCTTAA
AGAGAATTTGGAACACAAATACGTGAATacattatacacatatacatacacaaaCATATGTACACCTTTA
CACGTTAGAAGTACTGGCCAGCCCGAGCTTGAGTTTGATTCAAAACTGAGAaaagttgtaataaaaaaaa
aaaaaaaaaattggtacgCGTGTTTTAACGTATCGTGGAAAGAATTTCCTGCTTATGGTTTCTGCAGGAA
GCGCATTCCAGATGacgaaattgtaaattttatattgagaaACAGatataatcgtatatatattttatga
atattccgTCATTTGCTTGTAAACGATCGAATTCGTCGGGgttttaataaaagagatataataaaagtta
agttaaaattgacgacaataaatttggaaaaaaatgagTGTCGGAGATATAGTGTATGTACcaaacgaag
aagaataaaaatatatatataaaatcataaaaaaaaaaagtgtaagaTGAGAAACAGACTCTGATCTCGG
AAAGGCGTGGTACCAACATAATTTagtattatagttttattattaaattaggaAATAGATCAGACAAGAC
ATCCACACacagatatacatatattacatataagaatatatatgttaaatattaatgcaatGATTACGAT
TTACATTGTTATAAATGATCGTGTATAAAGTTATCTAAGTGATTTCTAAGTTTTAAACGAAATGGAAGTT
GAATAGAGAGGTAATGCCATTATGATTTCTTAAGTTtccttaattatattatcattataatttttttttt
ttttttaattatccaaaCTGAAAAAGATTGAGAATAACGTTACAACCGAAACCTTAagttttcttttata
gaaatgttttctttttttcttttcatttttttttttttttttttttttttttttttttttttttttaagt
tctaTTACGACTAACAGTAAGAATTTTCGCTGCAGAGCTTTTTAATTCTCAATGAtcagataaaagaaaa
aagatttttatgtactttctaaaacttttaataaacgcACTTAAAATTGTGCAAACCCACCCATTCTTAG
GCAGCGACACTTAGATTAGAGGGATGTGtttgtatttcttataatcattttatttcgtactctaagatct
ttcttttttctatagtTCTTACGTAAATGATTTTCTTACTTAgcatattttgtttgtttttatctttcta
ttacacatttataatacgaatatatcagattttattaattacgtgCGCTAGATACGGACAACATCTATCA
AATAGAGATACTTTTCTTTAACTTAGTGACATGatcatcttaatattttttattaggagaatattaaaat
taaagttgaagaatgtaaaataaatctaatcttTGAGCTTGATTCTCCATTTTTAAAGAGCAACTACGTA
ATAGTGTGATAAACTTCATCACAGCTCTCTAAATTTGAGCATATTTTAAGAGTTCATACAAAACTTTGCT
TGTTGACAATGTGTTTtgtacttaattttattttaacatttcaatGTATGAACCAGAAAAGTttcatatt
atagatattcttttacaattttacaatttttcaataacaattatGTAAGAGAGTAAAGGACCATTAAAAT
CTTatgcgattaattttatttagtcaCATCTCTCGCAGAGACTATATACATGTAAATGCAcagaaaactt
tttatatattctttaatctgATCAATTGCCTGTTCTGAAACAGGACTTGCCTATATGGAGCAGTGAATGT
TAAGATAATACAGGAAAGAATCATGTAtactttaagaaaataattaatacttattttattctttacttta
attaacttttacgCAACAAGTGGCAATGTATTTTGATCTCTCTTTTAGTCAGAAATATGTCGCTTTTTAT
TTGGGGTGAGAATTAAATTCGTTAAGTGATTGACTGAATAACGAAggaacttatatatttaaataataat
gtatatggCTTTCGTTCAATAACTGGCAGCTTTCACAATTTTCACAGTTTTTACTTATtgttaccttttt
ttttttctttttttttttctctttataattgattataagtTTCGTTTTTAcacattatatctataaatcg
tAATTTTACTAAATTGTGTGTATATTAAGGTAGAATTGGAATCATTAAgatgattttatatgatattatc
agaaaat
>XM_016913819.1 gene=LOC408616
acgagagaaaaagagatgaaaaaaaaaaaagggttcGTTGAAGCCGGTCGAGCAGCGAGGAATGAAACCA
CTCTTGATTTTAATGGTAGACGAACTTTGCCGCTCGCCAAGTTTGAAGTTCCAGGCAGTGCGGTGGCTGC
AGCCGACACCATTTCCGCGCCGTGGACTCCCACGAGTTCCGGGCCGCCGCCCGACGCGAACGGCTCCGGC
TCGGATACCAAGAACCTCGACGTTGGCGAAATTAGCGATGACGAGAAGGACCTATCGGCAGCGGACGCGG
AAGGTGTATGGTCGCCGGATATCGAGCAGAGCTTCCAAGAAGCTCTCACTATATATCCGCCATGCGGCCG
ACGCAAAATCATCCTGTCCGACGAAGGGAAGATGTACGGTCGGAACGAGCTGATCGCCCGTTACATCAAA
CTGAGGACAGGCAAGACGAGGACGCGAAAGCAGGTCTCTTCGCACATACAAGTGCTTGCTAGGCGAAAAC
TTCGCGAGATCCAAGCGAAACTCAAAGTGGATCATGCCGCCAAGGAGAAGGCGCTCCAGACAATGTCGAG
CATGTCGAGCGCCCAGATAGTATCAGCTGGGAGTGCGATACACAACAAGATGCCCCCCGCCCTCGTGGGG
CCCCTTGCCCTTCATGCTTCCACCCCTGTCTCCTATCCCGGAGCGCAATTCTGGCAACCGGGTTTGCAGC
CAGGAACGTCCCAGGATGTCAAACCGTTTTCGCAGCCGGCGTACACCGGAAAACCAGCGACAGCGGTTTC
AAGCGGTGACATGGTCCAGGCTCAACCACCCCCGCCCTGGGAAGGACGTGCCATCGCGACCCACAAGCTC
AGGCTTGTCGAGTTCTCGGCCTACATGGAGCACCAGAGAGATCAGGATATTtaTCACAAGCACCTGTTCG
TCCACATAGGAGGGTCCGCGACTTACGCGGATCCATTGCTAGAGGCTGTTGATGTCAGGCAGATATACGA
TAAATTCCCAGAAAAAAAGGGCGGCCTGAAGGAACTTTACGACAAGGGACCACAGGTAGCTTTTTTCCTC
GTTAAATTTTGGGCTGATCTCAATACGAACATTCAGGACGAAGCTGGAGCTTTTTACGGCGTAACAAGCC
AGTACGAGAGCAACGAGAACATGACGATAACATGTTCGACCAAAGTCTGCTCCTTCGGGAAACAGGTGGT
GGAAAAAGTGGAGACAGAATACGCTAGGTTCGAAAATGGCAGGTTCGTCTATCGTATTAGTCGTTCGCCC
ATGTGCGAATATATGATCAACTTCATACATAAATTGAAGCACCTGCCAGAAAAGTACATGATGAACAGCG
TTCTCGAGAATTTCACTATTCTTCAGGTTGTAACGAACAGGGATACGCAGGAAACGTTGTTATGTACAGC
ATACGTGTTTGAAGTGTCGACGTCCGAGCACGGTGCACAACATCACATATACAGATTGATCAAGGACTAG
CCTGCTTGAACCTGCTCGCCATGCAGCCATCCACCCCCCATCAGTGCCTACCatcacataaaaaaaatca
tccatACGCGCATATACACGTCTACACACAAAAATGTTAACCCTTTGAAGCATTATAGTTATATCATTGT
GatatcacatttttatattattttgtagatTCTTCTTATCCTTAACCAAGGAcataaatatagtatttac
atgtagaataaatatgatatttatatcacgTATCAAATgattaacaaaatttgattttaattgatttgta
tatgaaatatgtaaatgtaaatttctataatttaatttttctctttccttttttttcttttttaatcgat
tataaaCGATTGATAAtcttgaatatcttttttgaaCGCTTCATGGGGTTAAGCGTTAATACATAATTGT
AAACACGCTATCTACTATACATAGATACATTTCGCATCTATGTATAATAAAGGTTCCATTGAAAATGTTC
tattatcaaaagaaaaaaaggaaaaaataatacttagaGTCATATGTTTTTACGTTTATCCaacgtttat
tttaatgatagaaaatatttaactatttagAGATttgattattgtataaatatatttttatttacaaatt
taagatttatacatgatttttaatcgaattataatttttaattagatcttTTTTTGTTCTGTATTTTCGA
ACATTTTCTGTGAAACTCCTTAAAGAGAATTTGGAACACAAATACGTGAATacattatacacatatacat
acacaaaCATATGTACACCTTTACACGTTAGAAGTACTGGCCAGCCCGAGCTTGAGTTTGATTCAAAACT
GAGAaaagttgtaataaaaaaaaaaaaaaaaaattggtacgCGTGTTTTAACGTATCGTGGAAAGAATTT
CCTGCTTATGGTTTCTGCAGGAAGCGCATTCCAGATGacgaaattgtaaattttatattgagaaACAGat
ataatcgtatatatattttatgaatattccgTCATTTGCTTGTAAACGATCGAATTCGTCGGGgttttaa
taaaagagatataataaaagttaagttaaaattgacgacaataaatttggaaaaaaatgagTGTCGGAGA
TATAGTGTATGTACcaaacgaagaagaataaaaatatatatataaaatcataaaaaaaaaaagtgtaaga
TGAGAAACAGACTCTGATCTCGGAAAGGCGTGGTACCAACATAATTTagtattatagttttattattaaa
ttaggaAATAGATCAGACAAGACATCCACACacagatatacatatattacatataagaatatatatgtta
aatattaatgcaatGATTACGATTTACATTGTTATAAATGATCGTGTATAAAGTTATCTAAGTGATTTCT
AAGTTTTAAACGAAATGGAAGTTGAATAGAGAGGTAATGCCATTATGATTTCTTAAGTTtccttaattat
attatcattataattttttttttttttttaattatccaaaCTGAAAAAGATTGAGAATAACGTTACAACC
GAAACCTTAagttttcttttatagaaatgttttctttttttcttttcatttttttttttttttttttttt
tttttttttttttttttttaagttctaTTACGACTAACAGTAAGAATTTTCGCTGCAGAGCTTTTTAATT
CTCAATGAtcagataaaagaaaaaagatttttatgtactttctaaaacttttaataaacgcACTTAAAAT
TGTGCAAACCCACCCATTCTTAGGCAGCGACACTTAGATTAGAGGGATGTGtttgtatttcttataatca
ttttatttcgtactctaagatctttcttttttctatagtTCTTACGTAAATGATTTTCTTACTTAgcata
ttttgtttgtttttatctttctattacacatttataatacgaatatatcagattttattaattacgtgCG
CTAGATACGGACAACATCTATCAAATAGAGATACTTTTCTTTAACTTAGTGACATGatcatcttaatatt
ttttattaggagaatattaaaattaaagttgaagaatgtaaaataaatctaatcttTGAGCTTGATTCTC
CATTTTTAAAGAGCAACTACGTAATAGTGTGATAAACTTCATCACAGCTCTCTAAATTTGAGCATATTTT
AAGAGTTCATACAAAACTTTGCTTGTTGACAATGTGTTTtgtacttaattttattttaacatttcaatGT
ATGAACCAGAAAAGTttcatattatagatattcttttacaattttacaatttttcaataacaattatGTA
AGAGAGTAAAGGACCATTAAAATCTTatgcgattaattttatttagtcaCATCTCTCGCAGAGACTATAT
ACATGTAAATGCAcagaaaactttttatatattctttaatctgATCAATTGCCTGTTCTGAAACAGGACT
TGCCTATATGGAGCAGTGAATGTTAAGATAATACAGGAAAGAATCATGTAtactttaagaaaataattaa
tacttattttattctttactttaattaacttttacgCAACAAGTGGCAATGTATTTTGATCTCTCTTTTA
GTCAGAAATATGTCGCTTTTTATTTGGGGTGAGAATTAAATTCGTTAAGTGATTGACTGAATAACGAAgg
aacttatatatttaaataataatgtatatggCTTTCGTTCAATAACTGGCAGCTTTCACAATTTTCACAG
TTTTTACTTATtgttacctttttttttttctttttttttttctctttataattgattataagtTTCGTTT
TTAcacattatatctataaatcgtAATTTTACTAAATTGTGTGTATATTAAGGTAGAATTGGAATCATTA
Agatgattttatatgatattatcagaaaat
>XM_016913824.1 gene=LOC408616
acgagagaaaaagagatgaaaaaaaaaaaagggttcGTTGAAGCCGGTCGAGCAGCGAGGAATGAAACCA
CTCTTGATTTTAATGGTAGACGAACTTTGCCGCTCGCCAAGTTTGAAGTTCCAGGCAGTGCGGTGGCTGC
AGCCGACACCATTTCCGCGCCGTGGACTCCCACGAGTTCCGGGCCGCCGCCCGACGCGAACGGCTCCGGC
TCGGATACCAAGAACCTCGACGTTGGCGAAATTAGCGATGACGAGAAGGACCTATCGGCAGCGGACGCGG
AAGGTGTATGGTCGCCGGATATCGAGCAGAGCTTCCAAGAAGCTCTCACTATATATCCGCCATGCGGCCG
ACGCAAAATCATCCTGTCCGACGAAGGGAAGATGTACGGTCGGAACGAGCTGATCGCCCGTTACATCAAA
CTGAGGACAGGCAAGACGAGGACGCGAAAGCAGGTCTCTTCGCACATACAAGTGCTTGCTAGGCGAAAAC
TTCGCGAGATCCAAGCGAAACTCAAAGTGCAATTCTGGCAACCGGGTTTGCAGCCAGGAACGTCCCAGGA
TGTCAAACCGTTTTCGCAGCCGGCGTACACCGGAAAACCAGCGACAGCGGTTTCAAGCGGTGACATGGTC
CAGGCTCAACCACCCCCGCCCTGGGAAGGACGTGCCATCGCGACCCACAAGCTCAGGCTTGTCGAGTTCT
CGGCCTACATGGAGCACCAGAGAGATCAGGATATTtaTCACAAGCACCTGTTCGTCCACATAGGAGGGTC
CGCGACTTACGCGGATCCATTGCTAGAGGCTGTTGATGTCAGGCAGATATACGATAAATTCCCAGAAAAA
AAGGGCGGCCTGAAGGAACTTTACGACAAGGGACCACAGGTAGCTTTTTTCCTCGTTAAATTTTGGGCTG
ATCTCAATACGAACATTCAGGACGAAGCTGGAGCTTTTTACGGCGTAACAAGCCAGTACGAGAGCAACGA
GAACATGACGATAACATGTTCGACCAAAGTCTGCTCCTTCGGGAAACAGGTGGTGGAAAAAGTGGAGACA
GAATACGCTAGGTTCGAAAATGGCAGGTTCGTCTATCGTATTAGTCGTTCGCCCATGTGCGAATATATGA
TCAACTTCATACATAAATTGAAGCACCTGCCAGAAAAGTACATGATGAACAGCGTTCTCGAGAATTTCAC
TATTCTTCAGGTTGTAACGAACAGGGATACGCAGGAAACGTTGTTATGTACAGCATACGTGTTTGAAGTG
TCGACGTCCGAGCACGGTGCACAACATCACATATACAGATTGATCAAGGACTAGCCTGCTTGAACCTGCT
CGCCATGCAGCCATCCACCCCCCATCAGTGCCTACCatcacataaaaaaaatcatccatACGCGCATATA
CACGTCTACACACAAAAATGTTAACCCTTTGAAGCATTATAGTTATATCATTGTGatatcacatttttat
attattttgtagatTCTTCTTATCCTTAACCAAGGAcataaatatagtatttacatgtagaataaatatg
atatttatatcacgTATCAAATgattaacaaaatttgattttaattgatttgtatatgaaatatgtaaat
gtaaatttctataatttaatttttctctttccttttttttcttttttaatcgattataaaCGATTGATAA
tcttgaatatcttttttgaaCGCTTCATGGGGTTAAGCGTTAATACATAATTGTAAACACGCTATCTACT
ATACATAGATACATTTCGCATCTATGTATAATAAAGGTTCCATTGAAAATGTTCtattatcaaaagaaaa
aaaggaaaaaataatacttagaGTCATATGTTTTTACGTTTATCCaacgtttattttaatgatagaaaat
atttaactatttagAGATttgattattgtataaatatatttttatttacaaatttaagatttatacatga
tttttaatcgaattataatttttaattagatcttTTTTTGTTCTGTATTTTCGAACATTTTCTGTGAAAC
TCCTTAAAGAGAATTTGGAACACAAATACGTGAATacattatacacatatacatacacaaaCATATGTAC
ACCTTTACACGTTAGAAGTACTGGCCAGCCCGAGCTTGAGTTTGATTCAAAACTGAGAaaagttgtaata
aaaaaaaaaaaaaaaaattggtacgCGTGTTTTAACGTATCGTGGAAAGAATTTCCTGCTTATGGTTTCT
GCAGGAAGCGCATTCCAGATGacgaaattgtaaattttatattgagaaACAGatataatcgtatatatat
tttatgaatattccgTCATTTGCTTGTAAACGATCGAATTCGTCGGGgttttaataaaagagatataata
aaagttaagttaaaattgacgacaataaatttggaaaaaaatgagTGTCGGAGATATAGTGTATGTACca
aacgaagaagaataaaaatatatatataaaatcataaaaaaaaaaagtgtaagaTGAGAAACAGACTCTG
ATCTCGGAAAGGCGTGGTACCAACATAATTTagtattatagttttattattaaattaggaAATAGATCAG
ACAAGACATCCACACacagatatacatatattacatataagaatatatatgttaaatattaatgcaatGA
TTACGATTTACATTGTTATAAATGATCGTGTATAAAGTTATCTAAGTGATTTCTAAGTTTTAAACGAAAT
GGAAGTTGAATAGAGAGGTAATGCCATTATGATTTCTTAAGTTtccttaattatattatcattataattt
tttttttttttttaattatccaaaCTGAAAAAGATTGAGAATAACGTTACAACCGAAACCTTAagttttc
ttttatagaaatgttttctttttttcttttcatttttttttttttttttttttttttttttttttttttt
tttaagttctaTTACGACTAACAGTAAGAATTTTCGCTGCAGAGCTTTTTAATTCTCAATGAtcagataa
aagaaaaaagatttttatgtactttctaaaacttttaataaacgcACTTAAAATTGTGCAAACCCACCCA
TTCTTAGGCAGCGACACTTAGATTAGAGGGATGTGtttgtatttcttataatcattttatttcgtactct
aagatctttcttttttctatagtTCTTACGTAAATGATTTTCTTACTTAgcatattttgtttgtttttat
ctttctattacacatttataatacgaatatatcagattttattaattacgtgCGCTAGATACGGACAACA
TCTATCAAATAGAGATACTTTTCTTTAACTTAGTGACATGatcatcttaatattttttattaggagaata
ttaaaattaaagttgaagaatgtaaaataaatctaatcttTGAGCTTGATTCTCCATTTTTAAAGAGCAA
CTACGTAATAGTGTGATAAACTTCATCACAGCTCTCTAAATTTGAGCATATTTTAAGAGTTCATACAAAA
CTTTGCTTGTTGACAATGTGTTTtgtacttaattttattttaacatttcaatGTATGAACCAGAAAAGTt
tcatattatagatattcttttacaattttacaatttttcaataacaattatGTAAGAGAGTAAAGGACCA
TTAAAATCTTatgcgattaattttatttagtcaCATCTCTCGCAGAGACTATATACATGTAAATGCAcag
aaaactttttatatattctttaatctgATCAATTGCCTGTTCTGAAACAGGACTTGCCTATATGGAGCAG
TGAATGTTAAGATAATACAGGAAAGAATCATGTAtactttaagaaaataattaatacttattttattctt
tactttaattaacttttacgCAACAAGTGGCAATGTATTTTGATCTCTCTTTTAGTCAGAAATATGTCGC
TTTTTATTTGGGGTGAGAATTAAATTCGTTAAGTGATTGACTGAATAACGAAggaacttatatatttaaa
taataatgtatatggCTTTCGTTCAATAACTGGCAGCTTTCACAATTTTCACAGTTTTTACTTATtgtta
cctttttttttttctttttttttttctctttataattgattataagtTTCGTTTTTAcacattatatcta
taaatcgtAATTTTACTAAATTGTGTGTATATTAAGGTAGAATTGGAATCATTAAgatgattttatatga
tattatcagaaaat
>XM_016913826.1 gene=LOC408616
ATAAATGGACACGAAATGTTTGATCAAGCAgGTCGGAACGAGCTGATCGCCCGTTACATCAAACTGAGGA
CAGGCAAGACGAGGACGCGAAAGCAGGTCTCTTCGCACATACAAGTGCTTGCTAGGCGAAAACTTCGCGA
GATCCAAGCGAAACTCAAAGTGGATCATGCCGCCAAGGAGAAGGCGCTCCAGACAATGTCGAGCATGTCG
AGCGCCCAGATAGTATCAGCTGGGAGTGCGATACACAACAAGATGCCCCCCGCCCTCGTGGGGCCCCTTG
CCCTTCATGCTTCCACCCCTGTCTCCTATCCCGGAGCGCAATTCTGGCAACCGGGTTTGCAGCCAGGAAC
GTCCCAGGATGTCAAACCGTTTTCGCAGCCGGCGTACACCGGAAAACCAGCGACAGCGGTTTCAAGCGGT
GACATGGTCCAGGCTCAACCACCCCCGCCCTGGGAAGGACGTGCCATCGCGACCCACAAGCTCAGGCTTG
TCGAGTTCTCGGCCTACATGGAGCACCAGAGAGATCAGGATATTtaTCACAAGCACCTGTTCGTCCACAT
AGGAGGGTCCGCGACTTACGCGGATCCATTGCTAGAGGCTGTTGATGTCAGGCAGATATACGATAAATTC
CCAGAAAAAAAGGGCGGCCTGAAGGAACTTTACGACAAGGGACCACAGGTAGCTTTTTTCCTCGTTAAAT
TTTGGGCTGATCTCAATACGAACATTCAGGACGAAGCTGGAGCTTTTTACGGCGTAACAAGCCAGTACGA
GAGCAACGAGAACATGACGATAACATGTTCGACCAAAGTCTGCTCCTTCGGGAAACAGGTGGTGGAAAAA
GTGGAGACAGAATACGCTAGGTTCGAAAATGGCAGGTTCGTCTATCGTATTAGTCGTTCGCCCATGTGCG
AATATATGATCAACTTCATACATAAATTGAAGCACCTGCCAGAAAAGTACATGATGAACAGCGTTCTCGA
GAATTTCACTATTCTTCAGGTTGTAACGAACAGGGATACGCAGGAAACGTTGTTATGTACAGCATACGTG
TTTGAAGTGTCGACGTCCGAGCACGGTGCACAACATCACATATACAGATTGATCAAGGACTAGCCTGCTT
GAACCTGCTCGCCATGCAGCCATCCACCCCCCATCAGTGCCTACCatcacataaaaaaaatcatccatAC
GCGCATATACACGTCTACACACAAAAATGTTAACCCTTTGAAGCATTATAGTTATATCATTGTGatatca
catttttatattattttgtagatTCTTCTTATCCTTAACCAAGGAcataaatatagtatttacatgtaga
ataaatatgatatttatatcacgTATCAAATgattaacaaaatttgattttaattgatttgtatatgaaa
tatgtaaatgtaaatttctataatttaatttttctctttccttttttttcttttttaatcgattataaaC
GATTGATAAtcttgaatatcttttttgaaCGCTTCATGGGGTTAAGCGTTAATACATAATTGTAAACACG
CTATCTACTATACATAGATACATTTCGCATCTATGTATAATAAAGGTTCCATTGAAAATGTTCtattatc
aaaagaaaaaaaggaaaaaataatacttagaGTCATATGTTTTTACGTTTATCCaacgtttattttaatg
atagaaaatatttaactatttagAGATttgattattgtataaatatatttttatttacaaatttaagatt
tatacatgatttttaatcgaattataatttttaattagatcttTTTTTGTTCTGTATTTTCGAACATTTT
CTGTGAAACTCCTTAAAGAGAATTTGGAACACAAATACGTGAATacattatacacatatacatacacaaa
CATATGTACACCTTTACACGTTAGAAGTACTGGCCAGCCCGAGCTTGAGTTTGATTCAAAACTGAGAaaa
gttgtaataaaaaaaaaaaaaaaaaattggtacgCGTGTTTTAACGTATCGTGGAAAGAATTTCCTGCTT
ATGGTTTCTGCAGGAAGCGCATTCCAGATGacgaaattgtaaattttatattgagaaACAGatataatcg
tatatatattttatgaatattccgTCATTTGCTTGTAAACGATCGAATTCGTCGGGgttttaataaaaga
gatataataaaagttaagttaaaattgacgacaataaatttggaaaaaaatgagTGTCGGAGATATAGTG
TATGTACcaaacgaagaagaataaaaatatatatataaaatcataaaaaaaaaaagtgtaagaTGAGAAA
CAGACTCTGATCTCGGAAAGGCGTGGTACCAACATAATTTagtattatagttttattattaaattaggaA
ATAGATCAGACAAGACATCCACACacagatatacatatattacatataagaatatatatgttaaatatta
atgcaatGATTACGATTTACATTGTTATAAATGATCGTGTATAAAGTTATCTAAGTGATTTCTAAGTTTT
AAACGAAATGGAAGTTGAATAGAGAGGTAATGCCATTATGATTTCTTAAGTTtccttaattatattatca
ttataattttttttttttttttaattatccaaaCTGAAAAAGATTGAGAATAACGTTACAACCGAAACCT
TAagttttcttttatagaaatgttttctttttttcttttcattttttttttttttttttttttttttttt
ttttttttttttaagttctaTTACGACTAACAGTAAGAATTTTCGCTGCAGAGCTTTTTAATTCTCAATG
AtcagataaaagaaaaaagatttttatgtactttctaaaacttttaataaacgcACTTAAAATTGTGCAA
ACCCACCCATTCTTAGGCAGCGACACTTAGATTAGAGGGATGTGtttgtatttcttataatcattttatt
tcgtactctaagatctttcttttttctatagtTCTTACGTAAATGATTTTCTTACTTAgcatattttgtt
tgtttttatctttctattacacatttataatacgaatatatcagattttattaattacgtgCGCTAGATA
CGGACAACATCTATCAAATAGAGATACTTTTCTTTAACTTAGTGACATGatcatcttaatattttttatt
aggagaatattaaaattaaagttgaagaatgtaaaataaatctaatcttTGAGCTTGATTCTCCATTTTT
AAAGAGCAACTACGTAATAGTGTGATAAACTTCATCACAGCTCTCTAAATTTGAGCATATTTTAAGAGTT
CATACAAAACTTTGCTTGTTGACAATGTGTTTtgtacttaattttattttaacatttcaatGTATGAACC
AGAAAAGTttcatattatagatattcttttacaattttacaatttttcaataacaattatGTAAGAGAGT
AAAGGACCATTAAAATCTTatgcgattaattttatttagtcaCATCTCTCGCAGAGACTATATACATGTA
AATGCAcagaaaactttttatatattctttaatctgATCAATTGCCTGTTCTGAAACAGGACTTGCCTAT
ATGGAGCAGTGAATGTTAAGATAATACAGGAAAGAATCATGTAtactttaagaaaataattaatacttat
tttattctttactttaattaacttttacgCAACAAGTGGCAATGTATTTTGATCTCTCTTTTAGTCAGAA
ATATGTCGCTTTTTATTTGGGGTGAGAATTAAATTCGTTAAGTGATTGACTGAATAACGAAggaacttat
atatttaaataataatgtatatggCTTTCGTTCAATAACTGGCAGCTTTCACAATTTTCACAGTTTTTAC
TTATtgttacctttttttttttctttttttttttctctttataattgattataagtTTCGTTTTTAcaca
ttatatctataaatcgtAATTTTACTAAATTGTGTGTATATTAAGGTAGAATTGGAATCATTAAgatgat
tttatatgatattatcagaaaat
>XM_016913314.1 gene=LOC724634
CTGTTTCCGGCTGTAAAAGGAGTAATGTAGACTTTATATTTTGAAGCATagtattacaatttctttagTA
TTTAcatgtgattattattaaaatcattataaatattgtaaaattaactaaatataGATATGAGTATATT
CAGTTTTAATTGCATACAGATGTGAATGATAAAAACTCTTTAACAAAATATGTGTACGAACAGTAACGTC
TTTCCATCttgacaatataatataatataaataaagTTTATAATGTGGAGTGCATCAGAAGAACCACCAG
GAACAATGGAAGGAGATGCACCTGAATCTATGCTACATGCTAAAGAAAAATgtgaacaaaataaaagtCA
GTTGGAatctttgaaagaaattatgttgaaaaataaacaaagtttaaaaaagaaagaagaggaagttcag
gaaTATGCAAGAAgactttctaaaattaaatctagagCTAAGTTATCACGTCGAAATAGAGAAGGAAATT
TGCCTTCTAAAGATATAGCTCGTATATCTGAGACTGCTTTAACAGATACAcctgaagaaaatattgatga
tattAGTCAAGCAAAAACTGCAAAAGCAAAGTCTACTTTACTCCAAAAAAAGCTAGCAGAGAATAGAAAG
GCTTTTGAACAacgtaataaagaaataagtgAAACTAAACGAGCAGTTGAAGAAAAAGTAGAAGCTATTA
GGCaacaattagaagaaaaagatgtgACAGTAATGGCTTTTCAAAAGGATCAAATATCTATTACAGCTGT
AAAACCAGTCATGATTACTTCTGATatCATGTCACCAATTCAAATAGAAAGtattcaagaaaaagaaagt
aaaattacagaacttaataataaaattttggagCTTGAAGCTACAATTATGGATCTTCAAGaaaacttaa
aagaaaaagattctgTTATTGAATCTAAGACAAAGGCAGTTACCCTTATGTCTGCAGATCTTTCAAAAAG
GGGTAAAACGACGTTAGACACTCTAGAAGATACGAAAGACGAAATGCGAACAATGCAAGAACATTTCGTA
CTTTTAGAgacatctttgaaaaataaaaacgaaaatctCTTAATGCAATTGCAAGAAAGAGATGATAAAA
TTGTAGAACTAGAAGATTCAGTTGACCGatttagaaaacAGATTAATGAGCAAAAATTATCTGAGACTGC
CAGTGTCGATTTTTCTCGTTCTACCATGGATACTTTGGTAGAAACTAAAGAAGCTATGAAATCAAtgcaa
gaaaattttgtactCATGGAATCTTCACTTAAAGCGAAAAACGACAATTTGCTGGaacaattaaaagatt
atgaattaaaattagcaGAAGCTAATGAACGAGTGTTTAAACTCGAATCTGGTATAGGAATAGTCAGAGA
TCCAACTGTTGATGAGTTGCaattcaaattagaaaaattggaacataataataaacaattgcaagatgaa
aaatatgaattacaaaaaagcGTTGCAGAATTAcaagataaaattgtaaatatatctatgCATGGTAATG
GTGCAATagtagaaaaagataatagaataattgaaCTTGAAAATTTAGTAGAAGAGTTAAaacaatctaa
taaatttcttgaagAAGAATCTAAAGCAGAATTACAAAAACAAGTAGCagatttaactttaaaaaatgaa
gagtattcaaataaaataactgaTCTTGAAAACTTTGTTCATAaacttgaagaagaaaaaaatgaaatta
cggCGAAGTTACCAGAAGAGGGTATTattaaagaagatgaaaaagtGGCAAAACTTACTAAggaattaga
agaattaaataaaaatatgatcaaaattaaagcaaaacataaaagtaaaataaaaagtttacaacaacag
ttggaaaattttaaaaagATATCTGATACAAATGCGGAACTTGTCAGGTTGGGGAATCAAGTGGCATTAt
tagaggaggagaaaggtaACCTTCAGCTGAGTCTGGTAGACTTTGACGAGCTTAAAGCCTCAGCAGGAGA
TTGGCAAGAACGTGTTGTTGATCTTGAAAGTAAAGTTTCTGCtcaaacgaaagaaattgaaatgcaAATT
GAAGCCATTGCTACTCTAGAGAATCAAAAATTGGATCTTTTGCAAGAGCTTCATATGGCGAAACAAGAAA
TCTCGTCTTTAGAAGCGGAAAATGCAGAATCTGAGAATCTTAGAGTAACTGCAGAAATAAAAGTCGTTGA
TCTTGAAGAACAATTAGAAGCTATTCATAGAATGCaaaatgaaagtaaattaGAATCTTCATCAGAGGTT
AATTCTGCAGAGTTAATTAAACAAGTGGAAACTTTAACGCAAGAAAAtactgaattatataatagaatat
cgaaatttgaagaaaaaggaacATCTGATACCGGATCTACTGAATCATTTGAAGCTATACAAGAATTAGA
TAAAACtgatttgttgaaaaaaatcgaagatttaacacagaaaaataacgaattaactcttaaattgaat
aaacttcaagaaaaagaaaatgctgATTCCATCGAATCTATGAataacattgataaaaatgaattattaa
agaaaattgatcaattaacACAAGAAAATACTGATTTAACAATGAAATTGAGTAGAGTGGAAGAAAAAGG
ATCCTCAGATACGGGTTCGACAGAATCTTTTGAACGAATACCAGAAAATAATGAGAGTATGACAAAAATT
GAGCTTCTTACACAAGAAAATAGCGAACTTGTAATTAAACTTACAAAACTTGAGGaacaattagaatata
tagaatctaAATCAGATATTGATTTGAAGTTAAAGATTGATACTTTGGAGCaagaaaatgataatcaatc
tatagaattatcaaaacttaaaattcaattaatggatttcattgaagaaaataatagattgcataaagaa
attgaaatgttaTCTATAAACAATACTGATTTAACTATTGAGCcacataaattagaaattgaaactAAAC
AATCAGAAGAGtctgaaatatcgaaaagGGATGTTGATTTTAAAACACAAGTTAACATATTAATGGAAGA
GAAAGatcttttacaaaaagaagtaaaagaaTTACGTAATTCATTGGAACAGTGGCACGAGAAAAATCAG
GATCTTCAAATCAATGATTTGAGAactaaaatagaagaattgtTGAGAGAAAACGAAGAAGTAGTTACGA
AAATGTCAGAACTTAAAACCTCTAatcaaaaattagaagaaaatgtgataaaaattacacaagaaaaaga
agaattaaatttaaaacttaatcAAATGTTGGATTCTAATAACGAGACTTTAAAACTTAccgaaaaatta
gataaattgaaTCTTGAAAAGCAGAATATTCAGGAGAAAAAACAACTCGATGAACAAATTGATATTCCTT
TAGAAAAATCTGATCAAGAATTACTTAAAACACCACAATTAGATGAACCTTTATCACAGCAAACAGAATC
GACGATCGTTGCTTCTTTGGAACAGGagatagaaaaatgtaaaaatttgatcgCAGAACAAACAGGTCTG
atcgaagaaatgaaaataaaattagtaaacaAGGAAAAGGAATTAGAAGAGAAAAGTCAACAGATTGTGG
ATTGTGAAAGATCTGGAAAGAAAGTTGAAACTTTGGAAAATGAATTGAGAGAAATGTTTAGTACTATAGA
AGAATGGAGATACAAGTGCaatgaaatggaagaaaaaatggagaaattgGAAGTGGGAAAAGCTTCGATC
GAGgagaaatttagaatattgcaaaacgagaataaaatattattggaagaaaataaagagaaagacgCGG
AAACTGTATTACTGAAAAAACAATTGCAGGATACAACGGTGACATTTGAATCAAAGCTTGAAAgacaaat
ttcaataatatctgaaaaagaaaatgaaattatcagaTTGAAAGAAACTATCGAGGAGAAAGATCAAGAA
TTACAGGCGAAATATACGGAActccaaaataaaatgattacgATAGACAGTTTGCAAGATGAATTTAACA
ATTGTAAAATGTTAATCCAAGAGAAGGATACTTCAATAACATCGATGACCAACGAAGTTGCAAATCTCAA
CAATCTAGTAAAAAGcaaagaggaagaaatatattctttgagGAAAAATATTACCGAATTGAGTGATAAA
CTGGAACAGTCGATACCTGTGAAAGATTATAACGATttgatggaaaaattgaaggataaaaatatgattg
tcGACGAGTTAGAGTGCAGAATTAATGCGACCACGAAAGAAAACAGTAATTTATccgaaaaagtgaaaaa
tttgtcGCAGCAAAATAAcgatattcaaaatcaattaacGGAGAAGCAACGGGAACTCGTTGATTTAATA
ACAACGAAAGATCACTTAGAAGCTGAAATTGTTGAAACGAAAGACGAGAAAGGTGAAGTTGAAAGGCGGG
TCTGGGAATTACAGACCATTATAGACAACAACACAAAGTTTGTCAATGATCTGCAAACGGAATTGAGGAG
CAATTATAAACAGATGGAACAGTTAAAATCGAAGCACGCAGAAGATACCCAACTGCAAAACCAGAGACTC
GAAACCGTGATCGAGGAATTGACCGCGAAAATGCGGGAATGCGAGATATTGAAGGAGGAATTGgaacaga
aagagagattaaTCGGGCGCAACGTGACCGAGGAAGCGAAGGTTGCTCTGGAATCCAAGGTTGCCGATTT
GGAGAAGAGGTTGAAAGATTCCGAGGAGAAGGTGCAGTTGCAATTggaaaagatgaagaagataGCGGCC
AATCTGAAGAAGAAAACTGCCGTGTGCCAGGAGCTCGAGACCAGGGTGGCCGAGCTCGAAGAGAAATGGA
CGACCGAAAAGGACGAGAAAGAGGCGAAGAACAAGCAGATCCAAGACGTGGAGATAACGATCCGCGAGAA
AGACAATAGGATAGCCGATCTCGAGGAGAAGCTAGCCCAATCTAGAAACGAATCCTCCCAAGCGTCCAAG
AATATAGAGAGGTTGACCACGGATTCGTCCAACTTGAAGGAGAAGATGGCCTCGCTCACCCAACAAATCG
CAGAGATGGAGGAGGAGATTGTCAAGTTGAGGGTGGACCTCGAGTCTTCCACGACAGATCTCACATTGGA
GAAGGAAAGTAGGCAGCTTGTATCGTCGGAGTACGAATCTTACAGGCGGCAAGTTGTCCAGGAGAACGAG
CGCAGGCAGTTGGAATTGGACGAGATGAAGGAGAAGGCCAGGGAGCTTAGCGTGAGGATGCAAGTTATGG
AGGCTGAGTACGTGGAGCACCTTACCTTAATCAACGATCTCAAGGCAGAGAACGGCCTCCTGTTGTCCAA
GCAAGCGCATATAAACGAGAAACTGGAGACGGTCGAGAAAGAATCGGAGGAGAGACGATTGTTGCTCGAG
CAGTTGGAGAAAGCGGCGGTGGTCAACACTCGGGCGGAGGCCACTCAGACccaaggagaggaggagatgg
CGAACGAGGACGAGGGGAAAACGAGCGGAGCTCTGCAACACTGCACCCATTGCGAGCAATGCCAGACATT
GGTCCAAGCGTTGGAAGCTAAGTTGCAAGAGAGGGAGGCCGAGATAGAGAATTTGGACAACGAGTTGGCC
AACTCGATTGGCAATTTTGTTCAGATGAGGGAGTCCTTAAGGTTCAACGATCTGATGAATCAGACAGGTA
TGAGGAACAGGACGCTGGAGGATCCGTACAACGATCTTTTGTTCCAGTACAACTCGTTGGCGTCGAGTCA
CGAGGAGGTGAAGGTGAGTTTGGAGAAAGCGTCGAGGGAGAACGAGGAATTGAGGGGGACGGTTGACCAA
TTGCGTGTCACCAACGACACGTTCCAAGAGAGGATAACGACGTTGGAAAACGTGGACGCGTTGAATTCTG
ACCTGGTTAAGAAGTGGGAGGAACGGGAGCGAGAGTTGTTGAACGCTCGGCAGGAGTTGGAAATTGTTCA
GAGGCGCGGGGACGAGTTGGAACGGCGTTTGAACGCCCAGGCGGAGTCTCTTAAATCCGTGGAGGCGCGG
AGAGAGGCGGCGGAGAAATCGTTGCGAGATACGAAGGAGAGTTTGGAACGGGAGATCGAGTCTCTGAGAA
TGGACAAGGACTCGAGCGAGAGGAAGATGAAAGATCTGGAGACGGAGTTGGACGCGTGGAGGAGCAGGGA
GAGCTTCGATGCACCTCCTCGGGACAACGCCCCCCAGTTGTTCGACGCCTCGAGAATCTTCGGCAGCGCG
CCATCCCCGCTCGATTCCGAGCCTCTGGCCGACAGAGAGGAGGTGAAGAGATTGCGCTCCTTGCTGGAGG
AGAGGGAGGCGCAATGCTCGAATCTGACCCAGGAGGTGTATCAGTTGCAGGGGACGTTGAGCGAGGAGAG
GAGACTGATCGAGGGGTTGAAAGCCTCGCAAAAGGAACTGAGCACCAATTTGGAGAGGGCGGAACGATCG
GTGGCCGAGAAGGAGAAACAAGTCGAGTCGTTGGACGCCGAGTTGCGTAACTCGACCATTCGAATGGAGG
ATGAGCTGAGGGAGTCGTTGTCGGCCAAGGACGAGCAATTGAAGGAGTTAAACGCGAGGCTGGATTCCGT
GAAAGAGACGTTGGAGGAGGCGCTCGTTGAACGCGATCGGCAACACTCCCTCCTACGATCCTACGAATCG
CAGATAAACGATCTGGAGATGGAATTGAGAAATTCCACCGACCTCGACGCGCTGCAGGATCTGGAGAAGC
GTGTCCTTTCGCTCACGAAGGAGAGGGATTTGCTTCAGTTGCAGGTGAACGATTTGACAAGATCCATGGA
GGAGTTGAAGGACTCGATCAACCGTGGGCGAAACTCGGAGATGGAGAAGGTTGGCCGAGAAAGGGACGAG
GCTAGAGAAACTATAGCGAGTCTTAGCCGAGCGTTGGAGGAGGCCCGCGAACGGCAATCTGACAAAGCTA
CCGTTACAGATGACACGTCGACGAAGGAATCATTGGAGCGACGAGCCTCGAAAATCGAGGAGAGGAGCGT
TTCTTTGGACGTTGGGGAAATGGAGAAAATTAACGTGGACGAGGAGATATGGGGTTGGAACACGGAGGAC
GCCCAATTGGACAGCGAACAAGCGATGGCGTCCACGATCTTGATCCCGAGCACGGAGATTCAGTTGCGAG
CCAAGGTGGATGATCTCCAGGATCAGGTCAAGGAtttggagagggagagggcgAGGATGGGGGAGGAGAA
TAAGGCAGCTCAACTGAGGAACGCGAAAATGTTGAAGAAGTTGAAGGAGTACAAGGCGCAGGCGGAGAGT
CTGCAACAGCAATTGAAGATACAGAAAACGGCGGCCGATTTTTACGGATTGGACTCGGCCATAGAGGAGG
AGTTGAAGTCGCAGATAGGCAAGTTGGAGAAGAATTTGAACGAGGttaaggaggagaggaggaacaCGGT
TGCCGAGAAGGAGGCGCTGATGAAACGGTTGGACGTTGTCGTCTCGGCGAACGAGAGATACATGGAGATG
AAAGAGAGGCAGGACATGGACATGGAGGACTCGACTTTTCGCCTCGTCGAGGATGATACCTCCAGTGAAC
AGAAAGTGGCCACGCAAGAACAAGCTTCGTCCAGCAGAGAGAAACGTTCCCTGCCCAAGGAGGCGGATCT
CGAGAGTTTGTCGAAGAGGTACAAGGAGGAGATGGACGATCTCAAGGACGAGATGGAGGCGCTCGCGACC
GAGAACGAGCAGCTGCAACACTTTCTAGAGGAGCAAAAGATTAAACTGTCCGCCCTAGAGTCGAAACGTA
GCGCCGAGGAGGACGAGTCCATCCAGATAGTGGACGACTTGAACGGGAAAATTTCTGAATTGCAGGCGGT
GTTGAGCAAATCTAGGGAGGAGTACGATCTGTTGAGGAAACAGTACGAGCAGAGCTTGATGGACGCTAAC
GATCAGGTGACAGCGATGAGGCAGAACGCGGATTACTTGAAAGAGGAGGCGTTCGAGAGGACGGCCAAAC
TGGAGATGGAGATAGTCGATTTGCGCCAACAGCTCGAAGCTTCGGAATTGAACGTCACGGAGTTGCGGAA
GGGTTTGGAGGACGCTTTGAGGGAGAAGTCGAGCGTGGAGGAAAGATTGACGGATTTAACGGCGTCCACC
GAGAAGCAAGTTTCTTCCTTGAACGCTTCCATGCTGGAGGTGACGGATCTCTTGAACACGAGGATCCAGG
AGGTGGCGGATCTGAGGCAAGAGCTTCAAAAGCAGTACGTGGAGCACGAGGAGGCGAAAACGAGGTTGCA
GAGTACTGTGAAAGAGTCGAATCGAGAATTGGACGAGAAGAGGCAAGAGATGGAGGATTTGAGGAGATCG
TTCGccgagagggagaaggaattCGTCGAACGGCAGAGCGTGGAAACGGTGAGCGCCCTCGTGAGCCAGG
CCACTCAGGAATTGATGCAGAGGCACGCGATAGAAATCGAGGAGAGGGATAAACACGTGCGAAATCTTAA
CGAGAGATTGTCCGCGTTAGAAGCAACTGCGAACGAGTGTTTGCTCGAGAAACGGAACAACGTTGTTCAA
CTCGACGCAAGAATACAAGAATTGGAACTTTTGAGACGGGATTTGATGGAAAAGGAGTCGAGTTTGGCGT
CTGTTCGAGAGGGATTCGCGTCGATGGAGAAACAATTGGCCCAGAGAGAGTTGGAGTTGTCAGAAAGGGA
GGAAACGATTCGGAAATTGTCACTCGAGAATCAAAGATGCGTGGAAACTGTGGAGGAGCTGCGTAAACGT
TTGAACGAGTCTGCAACGATCTCTGCCAATGTGAACGAGTATACGTTGCGTGTTCAGACTTTGGAACGGG
AAGTGGAAAACATGAGATCACTGCTAGACGAGAAAGAGGCTATCTTGCGAAAGAACGTGGAGGAGGCGAC
AGAGTATAGAGagattatagaaaaaagtaGAATCGAATTGAGCGAACTTCGTATGGAGGTGCAGAAGGTG
GAAGATTTGAAGAATGAACTGTTGGAGAAGGAGGAGCGAGTGAACAGTTTGAACTCGGAATTGGAAGCAA
CCCGTAAAGCTTTGGAGGAAACCAGGCAAAACTTGAACGAGAAGATGTCCCTTCTAGATCACAGTAATCG
GTTGTTGAACGAAAGGCAAATGGAAATTGATAGATTGTCGAGTTTGCAACAGGATAGACGTAGCTCTGCC
AACATGATAGACGGTTTACCCGTGTTCAGAATGGGCAACGGGGAGCAAAATTTACAGCATACCATAGACA
ATATGCAGGTTGAACTTAATTCAAGAGATGCAGCAAAGGATCCATTGTCTGTACAATGAGAAGGCGGAGT
TGGAATCGTCATTGTTGGTAATCAATGCAAGAGCCGAGGAAAAGGAGAAGCAAATCCATGCTTTGGAGCA
AAGGATCGAGACACAGAGCCAGGAATTCGTCTCCAAAGAGGAGCTTCATTCCAGGGATCGAAGATCGATC
CAGGAACAGGAACAAATTGTCAGGCTTCAGAACGAGTTGTATGCCAAGGAGCAAGAGATTAACGAACTCA
AGTACATAGTAGCTGAAAAAGAGTCTCAGTTGTCCGTCCAGGCAAGCATGGAGCCTCAATCGGATGAATT
TGAGCTACGCGAGATGGTTCAAAGATTAACTGCTGAATTATACGGTAAGGAAGAGGAAGTTAAACATACG
AAACTAACTATTGTCGAATTGCAGAGGGAAGTATCTCGCTTGCAAGAGTTTGAAAGATTTTCCGAGCAGA
CTAGAGAGGCTGTACAAAAGCTCAACGCGGAGAAGGAGCAGATTCGTTTGGAGGGTGAGGAATTTTTGGA
GAGGAGgttgaaagagaaggaaatggAAATCGATGAGATAAAGCGAAACTTAGCTATGGAGAATCAAAAA
ATCTTGGACGAGTTGTCGTTCAACAATAGAGACATTGAAAGTCTGAAGAGTCAGCTGACGGAGTTGTCCA
CGACTGAGCAAAGAACCAAAGATGAATTACGTCGGAGGGAGGAGGATCTGTTGCGGGTAAATTCTGATTT
GGcggagaagaaacgaagattGGCCGAACTGAGCATTACCAAAGACGCGGAGCTTCACAACTTGAAGATA
CAAATTTCTGAGAAGGACGCGCGCATAGAGGAACTCGTATCGTTGTacgaggagggagagaaacgGTTTA
CCGAATTGAAGAATACTTTGTCGGCCAGAGAGATCGAAATCAATTCGTTGAAGACACTTTTAGAGGACAA
AGTAAAGGAATATCAATTGATAcaaaacgttttaaaaaaagacgTATCCGTTCTGGATACTTCAACTAGT
ACAACCAACCCAAATACGGAAACCTCTGATGACAAGAGTAAAACGTCAACGTCGCAGGAATTAGATCTTG
CGTTGTACATGCTTCATCAAAGAGACGTAAGATGCGAGGAATTGACGCACGAATTGATGCAGTTACTCGA
GGAACGCGATACGTTGCAATTACGCCTCTCTAACGCGATCAGAGTTAATGAAGACTTGAGGAAAGGTACT
TTAACGAATGTAGACCTCAGCCCGAAAATGGAGCCATCCACTTCTGGAGGCACCGTGGAACCAATTGTGG
AACATCCTTCACCATCCAAGTCTGAGGGACCAGTCGAGATAGCCAAAGAAGCTATTGACGCACCGATTGG
GGAAAACAAGGAAATCCTTGCCCAAAATTTTCCCTTCAGGCTGTCACAACTGCAAACGGTGAGCCATTCA
AAAGATGTGCGATTGAGGGATGAACGAGAGTTGAGACACACACAACAAATGTCTTTACTAGCACACAAAG
ACGTTTTAAGTACTTTACCCCCTGAAGCAGCTGCCAGACTCGTCAATGCAAATTACACACTCTCTAGGGA
TGTCCAGAGTCAATCGAGTGTTTTGTTAAATTGGCTATGGGGAAAAAgTACGCCAAAAGTGGTACATATG
TGATGGAATACTAATGATGGTGAGGTGGACATTATCCTTGCCTTCTAATCGAACAAGTCAAAAgtaatcg
aaaatttcgattaattcattGATACATTGCGacgtgattgaaaaatatgattcacGTATTATTGTCGTAC
TTCTTTCAAAGGGTTCTAAAAAGTCGCTCCTCttcagagaagaagagaatgaGGAGAGGacttaattgta
ttataatcattGTATAGTTGTCGTGTTTAGATAAATTGTAAACGAAACATTGCCTTGaagaaatgtatat
ttcaGTTATTTTATTAGCCATGAAATTGTTAATAGGGCGTAAGATGTTTCTTGAGTATCGAGATCTGATA
TTCGATACAAGTATATTTGTTccgataataattctttttaattattgcaaatttttctgTTTACCATTGT
CTATTATTATCTATGATTTGTCAATTATTCAGTGTCACgagtatttctataaaatgttatcgattgaatc
gaaagaataaatttctaacgAAATGTTGACAAATCATACGATGATtgaaacttattatattaattgtgaa
aaaatgttttatcacTGGAAGTGCCGTAATTATTTGTTGCTTTTTAACTATGATGATTCGAACTTTCTAT
Ttccatgaaatattttgtacagaaaaaagaaagcgtcgttgaataaataaattatgaaacagaa
>XM_016910938.1 gene=LOC410739
TGAGAGCATCGGCTAGCAGCATGTTAGAGCACGCCTACCGTAAGCGTAGGGACACGTATAACAAGCATGC
GTTGCACCAAACTGTCCCGTCCCGTGAACAAGCCGACGAGCATCCCTCGAAGCTAGAGTTTGTGGCGGCC
GCGTCGCCACGCTCGGAGGAGCAGCGATCGGCGCGATTCACGGGCGACCGTCCACGTGGTGTGGTTGTTG
TTGTGCATGATAAGGAGCATGCGGCAGCCAACTCCTCCTCCCCGCCCTCCTCGTCCCTCTCGTCCCCGTC
CCCGTCCTCTTCATCCACCACGTATGTCTCTTCTTCTAACAACTATTATTCGCACGATCCTTCGTCTGCT
ATTTCCTCCTCATCTGTTAATCCTACCACCGATTCTTCTtcctattcttcttcttcttcttcttcttctt
cttcgtcgtttACGGACGAAGAGAGCCAACCGTCCTCCCCGATTATCGACGATTCGAGCACGGGCCACGT
TCCACGAACCACCACTGTCGAAAGTGGTATCCCTGGGGCTTACGAAGTTGCGTTGCCGGAAGTGGGGGTG
GACTCGAACGAGTTTCGGGGCGAGGAGGTCGAATCGATCGCGAAACGCGGTCGGGCGAAGAGCAAAGAGG
AGGATGATGGCACGATTGGAAGGGTGGAGAGCGTAGAATCGGTAGGGGAGGGAATTGACGACAGGATTCT
ACCAGAGCATCGTCAACGATCGTCGAACGTAAGTAGCGAGGATGCTGTAGTACCCGCGCTAGTAGTAGTT
CCCGAGCACGCAGTAGACGCAGCACCTGGACTAGATTCGTCGAAATCTTTGGAGAAAGTAAATGAAAAGA
AGGATGGTGCGATGGAGAGCGAGCATATATTAGATGTAGCATCTCCAGGTTCCTcgaaatcgttggaaaa
aataaaggagaaggaggatggagCGATAGAAAACGTGCACGTAATAGACGCAGCACCTCCAAGTTCCTCG
aaatctttggaaaaaataaaaaaggaggaagaagcgaGAAAAAGCGACCACGTAATAGACGCAGCACCTC
CAGATTCCTCGaaatctttggaaaaaataaaggaaaagaaagaagaagcgaGGGAGAACGATCACACAGT
ACACACAGCACTGTCGAAATCTTTGGAGAGTGGTAAGAGCGTGGAAAGTGGGGGAAGCGGGAATTCGAGC
GATTTTTCGGGAGTCGTGAAGGAAACGCGAGAACTGCCCCGGGATGAGGATGACAATGATTCCTCTCCAG
AGTCTTGGCCGAGTCGCGGGAAAAGTTACGAGAGATCGGAGGAGCTCCTCCAACGAGATTATCCTTCCCC
GATTTACAATTACAACGGACAGGACGAGGTGGAGTTCGTGAAATTGAACCAAACCATGAAgaacaacgac
gacgacgacgataataataataacaacgatGACGACGATCGAGGCTCGTTCGGGGACGACGAGGTGAAGA
CGAACGACGTGCCCCGCCGTGCTTCGATCGGTGATCTCCGTGTGATCACCAGGGAGGAGAGCGACGAGGA
GTTTCTGCGCGAATTCGAGAGGAAATTCCGCGAGGAGGCCGAAATTCCCTCCGCGAGCAAAGGACGCGAG
GGCGGAAGAGACGACGCTTCCGTCGAGTCAAACTCCGCCGAATCTCGGCCCCCGACTCACCAAGTGAAAA
TCATCGAGGTACCGGTCGACAGACCGCCATTATCCTCAACCtcaacctcctcctcctcctcctcgtcgtc
gcATCGAGTGCTCGTCAACATCACGATCGCTTCCGGCGACTCCGCTTCCTCGAAGCCGCTCTACGTGCTC
TCCGTCTCGGTGCCGACGAGCGGCGACGGCGCTGTGCACGACGAGGAGCGTCACGAAACGACGGGAGGAG
AGCAACGGATGCACGAAGAACGGCCGACGGCCGAGCAAGaaacgtcgtcgtcgtcggggCGGATGGCCGC
CAAGATCGCGAGGGATCCTTCTGAGGGGAACGACGATCGATTGCCTCCGCCGCCGCAGCCACCTTCGTCG
CCGCCGCCCCCGATATGGGCAGGCGGCGAGTGCGAGTGCTCTTGTCCGTGCATGGGATCGTCGTCGGACG
AGTGGGACAACGATTTCTCTCCCGTCGACGAGACGCCGTTGAACCTCGACGCTGGTCGGGAGGAGCATTA
CGCGACGCGTAACGCGAGCGAGGAAACGGCGAGCGACGCGAGGCAggtggaagggaggaggagggaggag
gaggggagctCGGTGAGGTCAGTGAgttcggaggaggaggaggaggtaaaGGGTGAGACGAGTAGCCAGC
ACGATTATGTCTCGGGCAGCGAGGAGAATAGCAGTACCATTGACTGGACAACCTCGAATTACGAGTCAGA
GTCGAGCGGCGTATCGAGCGTGTCGGGGTGTTCTGGGACAACACCCTTACCCCCAGAACCCACTATACTG
ATCCTGGAAGGTGCGAGAACATTCCCAGCCAGATCTTTTCCACCCGACGGCACCACGTTCGCCCAAGTGG
GGCTGGGGCAGAAGCTGAGCAAAGAGATACCGCCTTACAGCTACTGGAACATGCAATTCTACCAGTCGGA
AGCCGCGTACGTGCGGTTCGACTATAATATTCCGCGCGGGGCTAGCATCGGTGTGTACGCGAGGAGGAAC
GCGCTTCCTACGCACACGCAGTACGATCTCCTCGAGGTGTTGAGCGGTTTCAAGGCCAGAACGACAAGGG
CGTCCCATGTTAGTGTCATTCCGTCGATCAAGAAGGAAGTGACGCACTACATGGAGCCTGGCCATTGGTT
CCTTTCGTTGTACAACGACGACGGTGATCCTCAGGAGGTGTCGTTCATAGCCATTATCGCGGAGGACATG
ACGCATAATTGTCCGAACGGGTGTAGCGGGAAGGGGGAATGTTTGCTCGGACATTGTCAATGTAACCCTG
GCTTCGGCGGCGAGGACTGCAGCGAGAGCGTGTGCCCCGTCCTCTGCAGCCAACGTGGCGAGTACATAAA
CGGGGAATGCCAATGCAATCCTGGGTGGAAGGGGAAGGAGTGTTCCCTCCGACACGACGAATGCGAAGTG
CCTGATTGCAACGGGCACGGGCATTGCACGAATGGAAAGTGCAATTGCGTGCGTGGGTACAAGGGGAAGT
ATTGCGAGGAGGTGGACTGCCCCCATCCGACTTGTTCCGGCCACGGTTTCTGCGCGGAGGGCACCTGCAT
ATGCAAGAAGGGCTGGAAGGGAGCTGATTGCAGCCAAATGGACAAGGAGGCGTTGCAGTGTCTGCCCGAC
TGCAGCGGCCACGGCAACTTTGATCTTGAAACTCAGACCTGCCTCTGCGAGCCCATGTGGTCTGGCGACG
ACTGCTCGAAAGAGCTGTGCGATTTGGATTGCGGTCCCCACGGGCATTGCGTGGACAACGCCTGCGACTG
TTTGCCCGGATGGTCGGGCGAGCTGTGCAATTTGAAGCAGTGCGATCCGCGGTGCAACGAACACGGCCAA
TGTAAGAACGGTACCTGCTTGTGCGTGACCGGTTGGAACGGGAAACACTGCACCATGGAAGGTTGCCCGA
ATTCCTGTTCCGGGCACGGCCAATGCAGAGTCAGCAACGACGGCCAGTGGGAGTGCAGGTGTTACGACGG
TTGGGACGGCAAAGATTGCAACGTGCTCCTCGAGCAGAACTGCAACGACGGGAGAGACAACGACAAAGAC
GGTCTCATCGATTGCGCGGATCCGGAATGTTGCTCGAATCATATATGCCGTAGCAGCCAGCTTTGCGTGT
CAGCGCCGAAGCCGATCGATATACTTCTGCGAAAGCAGCCGCCGGCCATCACCGCCTCCTTCTTCGaaag
gatgaaatttttaatcgacgaGGGTAGCCTGCAGAACTACGCTCGCCAGGAGACCTTCAACGAGAGTATG
TTCTGGAATCACTTCAACACAAGCCGATCGGCCGTTGTCCGCGGTCGCGTTGTCACGCATCTTGGCACCG
GCCTGATGGGGGTGCGAGTCAGCACCAGCACACCCCTGGAAGGCTTCACCCTGACGAGAGACGACGGCTG
GTTCGATCTCCTGGTGAACGGCGGTGGTGCGGTCACTCTACAGTTCGGCAGATCGCCATTCAAGCCGCAG
AGCCACATAGTTTTCGTCCCGTGGAACGAGGTTGTAATCATCGACAAAATCGTGATGAGCACCGCGGAGG
AAAAGCAACCGAGCCACGTGCCGCACGCCTGCGCTGCTCACGATTACGACCTGATGAAGCCTGTGGTGCT
TGCTACGTGGAAGCACGGTTTCCAAGGCGCCTGCCCGGACAAGAGCGCGATTCTGGCCGAGTCCCAAGTC
ATACAGGAAAGCCTGCAAATACCCGGCACGGGGTTGAATCTCGTTTACCACAGCTCCAGAGCGGCCGGCT
ATCTGTCCACGATACAATTGCAATTGACGCCTGAAGCGATACCGCCCACCCTGAACCTGATCCATTTGAG
AATCACGATCGAGGGTATCCTGTTCGAGAAGACGTTCGAGGCGGATCCGGTGATAAAATTCACGTACGCT
TGGAACCGATTGAACGTCTACAGGCAACGCGTGTACGGTGTGACCACGGCAATGGTGAAGGTCGGGTACG
AGTACAACGACTGCAAGGACGTCATCTGGGACGTGCAGACGACCAAGCTCAGCGGTCACGATATGTCCAT
ATCCGAGGTTGGCGGATGGAACCTGGACATTCATCATAGATACAACTTCCACGAGGGTATACTGCAGAAA
GGGGACGGTTCGAATATCTATCTGAAGCAGAAACCAAGGGTTATCCTGACCACTATGGGAGACGGGCATC
AGAGGCCGTTGGACTGTTACGATTGCGACGGGCAAGCCTCGAAGCAACGACTTCTTGCGCCCGTAGCTCT
GGCCACTGCTCCCGATGGTTCCATTTTCGTCGGTGATTTTAATCTCGTGAGAAAGATCCTCGTCGACGGG
ACCGTGAGGACCGTCGTCAGACTCAACGCGACGAGAGTCTCTTACCGTTATCACATAGCTCTAAGTCCAT
TGGACGGTTCCCTCTACATCTCTGACCCGGAATCCCACCAAATTATCCGAGTCCGCGACACCAACGATTA
CACGGACCCCGACCACAACTGGGAGACGGTGGTCGGATCTGGAGAACGTTGTCTTCCCGGGGACGAAGCC
CATTGCGGCGACGGTGCTCTGGCCAGGGACGCGAAGCTCGCCTATCCCAAAGGAGTGGCCGTTTCCGCGG
ACAACGTGCTGTATTTCGCGGACGGGACCAACATCAGGATGGTAGACAGGGATGGCATCATCACCACGGT
GATCGGGAATCACATGCACAAGTCTCACTGGAAGCCCATCCCTTGCGAGGGTACGTTGAACGTGGAGGAG
GTCCACCTTCGTTGGCCCACCGAATTGGCCATCAATCCTCTGGACAACTCGTTGCACATGATCGACGATC
ACATGGTGCTCCAACTGGCGCCGGACGGCCGCGTCAAGGTTGTGGCTGGCCGCCCTCTGCACTGCGcgtc
cccctcctcctcgttcgaCACGGAGCTGGCCACGCACGCCACCCTCGTCATGCCGCAGAGCATCGCGTTC
GGCCCGTCCGGGAACCTGTACATCGCGGAGAGCGACTCTCAAAGGATCAATCGGGTGAGAGTGATCGGCA
CAGACGGCAAGATCTCGCCGTACGCGGGCGCCGAGTCGAAGTGCAACTGCTTGGAACGCGGCTGCGACTG
CTTCGAGGCCGACCACTACCTCGCGTCCACGTCCAAGTTCAACACGATATCGGCGGTGGCCGTGTCGCCG
GACGGCGTCGTTCACATTGGCGACCAAGCGAACTACAGGATACGATCCGTGATGGCGAGCATCCCCGACG
CGAGCGGCGCCAGGGAATACGAGATCTACTCGCCGGATACCCAAGAGATCTACGTGTTCAACAGATTCGG
CCAACACGTTGCCACGAAAAACATTCTGACAGGCGAGTCCGTTTATCAGTTCACGTACAACGTGAACACG
AGCAACGGGAAACTCAGCACGGTGACGGACGCGGCTGGCAACAAAGTGTTCCTGTTGAGGGATTACAGCA
GCCAGGTGAACTCGATCGAGAACACGAAGGGGCAGAAGTGCAGGCTCAGGATGTCGAGGATGAAGATGTT
GCACGAGCTCAGCACGCCGGATAATTACAACGTGACGTTCGATTATCACGGGCCGACCGGTTTGCTGAAA
ACGAAATTGGACAGCACGGGGAGAAGCTACGTGTACAATTACGACGAATTCGGCAGGCTGACCACCGCCG
TCACCCCGACGGGGAAGGTGATCAGTCTCACCTTCGACCTGAGTTTGAAAGGTGCTGTGGTGAAGGTGGG
GCAGAACAACAGAAAGCCCATCTCGATGCTGATCAAGGGGTCGTCCGTTGTGACGAGAATCGGGGAGGCC
GAGCAGAGGACGACCGTGCTCCCGGACGGTTCCGTGGGCCAGGTGACGCCGTGGGCCCACACGGTCAGCA
CCGATACCTTGCCGTACTCCGTGTTGGCCGAAATCGAGCCCCTGTTGGGCGAGAGTTATCCGGTGCCTGC
TAAACAGAAAACGGAGATCGCCGGAGACTTGGCGAATAGATTCGAGTGGCGATACTTCTTGCGCAAACTT
CAAGGCAACAAGAACAGGGGTAATTCGAAATCCGTGGCGCAAGTTGGTAGAAAGCTTCGAGTCAACGGAG
ATGTTCTCCTGTCTCTGGAGTACGACAGGGAGACCAATAGCGTGGCAGTGTTCATGGAGGATATAGAGTT
TCTGAACGTGACTTACGACAAGACGGCAAGACCGGTTAAATGGGGGCCGAGAAATGGCATCTTCTCGGGC
GTAGAACTCGAGTACGATCGGTTCAGCAGATTGACCAGTTGGACTTGGGGAGACATCGGCGAAACTTACG
GTTTCGACCGGGCCGGGAGATTGTACGAGATCAAGTACAGCGACGGCACGTCCATGGTGTACGCGTTCAA
GGACATGTTCAGTAGCCTCCCGTTGAAGGTGACCACGCCAAGAGGGAGCGATTATTTGTTGCAATACGAC
GAGGCAGGGGCGTTGCAATCGTTGACCACTCCGAGGGGACACATTCACGCGTTCTCGTTACAGACGTCTC
TAGGATTCTACAAATATCAGTATTACTCGCCGATGAACAGACACCCGTACGAAATTTTGTACAACGACGA
CGGACAGATCTTAGCCAAGGTGTATCCTCATCAAAGTGGCAAGGTTGCTTACGTTTATGATCATACCGGA
AAACTGGAGACCACTCTTGCTGGGCTATCCTCGATACACTACACCTATCAGGAAACCACGAGTCTGGTGC
ACAGCATCGACATCAACGAACCAAATTTCGAGATGCGTATCGAGTACAAATATCACGCAGGGATCGTGAA
AGACGAGAAGATCAAATTCGGCAGTAAGAGCGGTTTGGATAACGCGCGTTACCGCTACCAATACGACGGC
AACGCCCGAATATCGGGCATCGAGGTTGATATCAACGGCAAACAGCTTCCCCAATTGCGATTGAAGTACA
ATCAAAACCTCGGCATATTGGAAGGCGTGGGGGATCTGAGAATATACAGAAATCTGTTCAACAGATCCGT
GATGCAGGATAGTAGCAAACAGTTCTTCACCGTCACCGATTACGACGAGCATGGCCGCGTGAAGGCAGTT
TTAATGAACATTCGATCGTTGGACGTGTTCCGCATGGAACTCGAATATGACAATCGAAATCGTATAAAGA
TGAGGAAACTCTCTATCGGAAAAGATGCCATGGAGAAGAAGGAATGGACCAAGATGGAAAAGATAACGTA
CAATGCCGACGGGCACGTGTTGGAAGTTGCAGACACGGAAAATAATTGGCAATACGCGTACGACGAAAAT
GGTAATGTGATAGGCGTGACGGAACACAATGAAAAAATCGCATTGGGATACGATAGCGGGGATCGTGTTG
TTCAATACGGCGATGTCGAGTTTAATTCGTACGACGGACGGGGCTTCGTCGTTATTCGTGGAGAGCACAA
GTACAGATACAACTCACGCGGCCAGTTGATTCACGCATCGGAGCACAAGAAATTCCAGATATGGTATTTC
TATGATGATCGCGGTCGATTAGTAGCTTGGAATGATGACCGCGAAAATATTACGCAATTTTTCTACGCGA
ACCCGAAGACGCCGGATCTGATCACGCACATTCACTTCCCGAAATCCTCGAAAACGTTCCGGTTCCTCTA
CGATTCCCGCAACTTCCTCATGACGGTAGAGACGTCCGAGCAAAGGTTCTACGTGGCGACTGATCAAAAT
GGCTCCCCCCTGGCGCTGTTCGACACCAATGGAAATCTGATCAAGGAGATGAGACGTACACCGTTTGGAA
GGATAATCAAAGACACGAATCCAGATTTCTATCTACCGATCGATTTCCACGGCGGCCTTCTCGACCCGAA
TACAAAATTAGTCTATTTGAACAAGAGACTGTACGATCCGACCGTTGGACAATGGATGACACCCGCTTGG
GAACAAATGGCGAACGAGCTGACCACCCCAACGGACATTTTCATCTATCGTTTCCGTAACAACGATCCca
tcaattttaaacaaaacgtGGAATACATGACCGATCTGAGCAGCTGGTTGAAACTTTATGGCTACGATAT
TTCCGCCATGTTAGGTTCCGAATACATGAAACAAATGGTGTACCAACCGAGCGCTACGGTCACGTCGCCG
CAATTGACGCCTGACTTTGGTGTTATGTCGGGTTTGCAGTGCATCGTCAACCGCGTACACGAAAAATTCT
CCGACTTGGGATTCGTGCCGAAACCGTTGCTCAAATTGGAGCCAAAGACGAGAAACCTTCTCCCTCGCGT
AGCCCATCGTCGCGCTGTATTCGGTGAAGGTATACTGGTGTCTCGCGTCGGTGGACGAGCTCTCGTTAGT
GTGGTAGATGGAGTGAACAGTGTGGTCCAGGACGTGGTGACATCTGTGTTCAACAACTCGTACTTCCTGC
CGTTACATTTTAGCGTCCATGACCAGGATGTGTTCTACTTTGTAAAGGACAACGCGTTGAAGATTCGTGA
CGATATGGAAGAACTTCGTCGTCTGGGAGGGATGTTCAACGTTTCCACGCACGAAACCACGGAACATGGG
TCCGGTACTTGGAAAGAATTGAGGTTGCACAATCCGGACGCAGCCGTCGTGATCAAATACGGAGCTGATC
CTGAACAAGAAAGGCACAGGATATTGAAACACGCTCACAAAAGGGCGGTGGAAAGAGCCTGGGAGATCGA
GAAGCAGCTCGTAATGGCCGGTTTCCAAGGCAGAGGTGATTGgtcgaaggaggagaaggatgaACTGATT
AGTCGAGGGACGGTGAGCGGTTACGAGGGTGTCGATATTCACAGTGTGCACAGATATCCACAATTGGCCG
ATGATCCTGGCAACGTAGCGTTCACAAGAGATACGAAAAGGAAACGGCGGAAGAGTGGGAACAGGCGTAA
TAGGATTCACAGGCACGACTCGTGATTCGAGGATGTGACGCGGGATCGTAACGCTATTTGGGACTTGATT
CGTGCACCTACGTGAATCGCGCGCCGcggatacaaatatataaccgAAAGAACAATGAAGAGAGACAAGA
CTAACGTTCGTTCCATCGAGccgattataaaaagaaaaaaaaggaaaggtatTTCGTCGAGATAATAGCG
TATACGTGCCgtctaacctaacttttctCCCCGATCGTTCTCTCTGTTCTCTTACTGCGCACTCGTGATC
AAGATGGTGGAcaagaatggaaaataatagaaacgtATTCTTTCGATCAAGAATAAATGTGGTGATGCTG
TccggttttttttattttgtgtgTAGCAAAATATCCCGCTCGGTGTGCCATAATAGCGTTGCTTGTGATT
CAATCgtgttcataatttttttatcgacagCACGATCGAAAATGTTTGTTCGAcgatagtatatatatat
atatatatatatatgtatgtatatatatatatatatacgttcgtGGAAAAATCGTGGTCAAGAAGATTGA
GCTAGtcacgagaaaaaaagaaaaagaaaaagcttgTTATGTGGTGattagtttatattaataatcaaag
aaaatgataCTTATTCGCAATCGACGACGTGTCAAGAAGACATTGAAGTAAGTGCATGAACGTTCATGAA
GGTGCCGTCcgtgaataatgaaatttgagataaaaaaaaagaaagaacataataatacatagagataaag
aggaagaaaaataagagtgcgtgaaagagagagagagagagagagagaggagagaagataCTCCTGTTCT
TTCGagaatgatcgatcgatccggaGGTATGGTGGTGTATTTCATGCAACAGGGTCTAACGAGACGTGCA
CGTAGACACGAACGGGACGCTTCGACACCGACGTATCCGGAGCGTTTTCGTTCTTCtgtagagagagagg
gattatATTTATGCAGACTATGATACTTTCGCCTATAAAATATCGTCGCGGAACatgcgaacgaacgaac
gaacgaaataagATGATTAATgcaaaagaaacaaaagaaaaaaaagaaaaaagaaaaagatacgtCGACA
CAAATATACAacagatatttttaacatgaCGCAAGTGGTGTGCTAGTGCGAGATGTGCGATTGTAAATAT
AGCTACTATCGTAATgtgtagataaaatatataatatatatatatatatatgtatatataaatatacata
tacatagacgtatatgtgtatgtatatatagatatacgtACGATTAAAACCGGTAAACTTTAAATGGAAA
ACTGTCGATAAtgcttttatatatgtatacttatATACATGACACGCGAAAtggtgtgtgtgtatgtact
GAACACGcgacatacacacatatacggAACATACACGCGAGACACCTATACTcactacatacatacatag
aaaaaaaagatgcatAGATACAAATTGGATCGagcaaatacttttttttcttttttaagaaaaatttgag
attaatcgaggtaatttttctttaagaagaaaagtatatcgaattgaaattggatTGATCAGATTTATAT
TACGCGATCCACGCAAAAAAGATTACGTATCCGCCTGGAAggatcggtaaaaaaaaaataaacaaataat
cgcattcgatttttttttagatcgaaaaataaaacaaaattggaatctatcgttaaaaatgagaaaaggg
gggggggaaacGCGATGTAAATAGATTTGATAGATACGAAAGGACATTTACGTGTCGTACTGAAGCCTAT
GATAATTCGGCGTGGAAATTCGTTACCGTGTATTTTATGCCTCGTGTCAGTATACCTCGCGTGATCCTGG
TAGCAATGACAACGTGATGTAACGGGACGAGCAATAGAtgagcaaaaagaaaaaaaatgtcatgACGAAA
TCCGTCAAAATAATGTCCaggtggaataataataataataatataataacgataatgataataataataa
ataataaataataatagtaataataataacaataatattaacgataacgatataagtaataataataata
ataataacataataataatgatagtaataatgatatgataataCTAATACTGGTAATagtaataactaat
aaaagaaataatattaatacgatataatataatatatactattgtACGGAAATACCCCGCCTATCTTTCt
actaaaaatgaaaaattattttttgaattgtgTCGTCAAAGATAATGTCCTATGTAAACCGTGTGTCTGT
GGGATCGTCCCGTGGAAATCAACCCTCATGCGCCTCATCGAGAATAATGAAGAGAGAACgtctttaagaa
aaaaaaaagaatctcctCTCTTATTATAAgagtataaaaattcatcggtGTTTATCGGTATTCGAGTGAA
TGAAGTAGaattgaagagagaaaaaaagaggtataaaaaaatttagaaatcgaGCTCTTATGGTTTTGGt
acgagataaaaaatataaaggggaggagaggagaagagagagtaataaaaaaaattgacataGAAAGTAA
AACGAGAGAGTGATGAGACGATGCGATATAATACGtacgtataaataaaacgtaaaatagagaaatagcG
AGCCAACGTGCGAGCCACGTCGCTCGAGCCACGTTGTGTTCCAGGTTAGTTGTACGGATGAATTTaaagc
agaaaaaaaaaaaaaaaaaaaacatacataatcataattaacaaAGTAAACGTACACTATAGACGAGTTA
AAAACGAGGGATTTTtagtaaaaaggaaaaaaaaaaaaacggtatTAAGACTTGTGTGCTAGGTGAACCT
TaaacaataaagaaagataaaaaagccGCTGTACATATCCGTTGTGTATAGCCAGTGTGTCGCAAAACCC
ACGCAAGTATAATAGTAGATTTCGCGTCCACGTTCCGAAGAACAATGCATTTTTCTACCAAGTAACGGAA
AGTGATGGTTAAAAACGACGTgcgtttttcgaatttatatataaaacgatccTTTCGTCGATCGCTTAAC
GATCGATCGTCAACATCGAAACAGTGTTTCGTTTATCGAAATGCGGCGACATTTCCACTCGAATTTGCCT
GTACTGTTTCCGTGCGTTTTCGATGGATCGTTATCGCGATCGTTTCTTTCGTTCTCGAATCTCGATCGAA
TGAGATGAAGCCCGGTGTAACCACGAGGCATATCAGTCTGTGATCCACtgtttttcgatatttcctcGAT
ACATACGCAAACCTTTGTATATCGTAACTTTAACACGAATTTTTACACTCATTCCTACTTTTCCAAGTCA
TTTAGCATCGAGCCATAAGAAAACTCCGGGCTTAACTCTCATTGTACGATCACAATATCGGGCCTCTTTT
CGCGtggcaaaaaatttttttcattatacattTTCCCCTCTCGAGAATATCGAGtacgatatttaaaaga
gagagagagaggagacacACGTATTCGTAAACGACGCTTGTCTGATTTGTCCGTTAACTCGCCGTTACCT
GTCACTCGCAAATGTAATAGCGTTTTTAGATACTCGGCATGCAAATCCAAAATGGTTTGTGTAAGCTCTC
GAAACCCGCGAAGGAGAGCCGACAGATACcacgaaagggaaaaagacACGTTTCTATGTGTATTATTCGT
TTATGCGCGAAACAATAGGGGGAAGAGGATAAGAAGAGACGGATATGTTTTTAGAAAGGTCCTGCGTACT
CGAGTTAACTTTACGCTTAGCGCATGGTCACCTTTGAACGAGACAGCGCCGTGAGAATTATGCttgtaga
aaattaatttttttaaacgttattaataacaaaatttttgaagaattttttttctcaatctgATTTTATC
CATCTATGGAATCCTCCCCctgaattttttacaattcggAGAGATTCTCGCAAAATTCTCGCGGAAGCTT
TATCCCGTGGCAAAAGTgcgaaataaattgttacgCTCGACACGAATCTTCGCCGTCGACGGGAAACCGT
CCGCTGTGACTCGGTTGGAAGGCGAACCGCGAACGGCACGCGACTAAAAGAAAGCAATACTTCGTAACTA
TCGTGTATGtctaaaggaaagaaagagaaaaaagatgtAATGTGActgacgagagaaagagagggagtgA
TAGAAGCGAGCGAGAAGAAGTGCGTGCAAGTGAaatgagaaaagagaagaagcgtTCACGAGTGCAGTGA
GAgcgagtgagtgagtgagagtgagtgagcgagcgagagctattatagtaaattaatatatatatatata
tatatatgaaccgAGTTATGTTAAACGATAGCTGAAGAGGAATTCGTGCGCGttttttatagtttctttG
TCCTTCGTTTACAGCGAACGAATTCTTTCTCGAAGACTTTCGTGTCgccgagagaaaaatatttgttttg
tcGTGATCGGTGGTGTCTcgttgtgtttttttttttttttctctctccacgTGACACGTAGAAAcaatga
tcgatttttttacgTGTCTTCTTGTACATATGCATGTATGAAACTGCACACAATTGTTTGATAGAACAAT
tcgatatgttttatatatatatatatatttttttttttttttaatttgacgtTATCGATTACTGTGAAAG
GAATGGTAATCGAGATGACGATGCTTTTTCTATTGctcatgaaatgaaataaaaaaaatcggcgACATCG
ATAttgacgatttttttttcaaaatctccgCAAAATATCGACGCAATTTTTTACACAAAGAGGCACatca
tccaaaaaaaaaaaaaaccaatcgatttcgaataataGTGCCATTTTTATACGTATCTGAGAAACgatgt
gaaaaaagaaaaaaa
>XM_016910935.1 gene=LOC410739
TGAGAGCATCGGCTAGCAGCATGTTAGAGCACGCCTACCGTAAGCGTAGGGACACGTATAACAAGCATGC
GTTGCACCAAACTGTCCCGTCCCGTGAACAAGCCGACGAGCATCCCTCGAAGCTAGAGTTTGTGGCGGCC
GCGTCGCCACGCTCGGAGGAGCAGCGATCGGCGCGATTCACGGGCGACCGTCCACGTGGTGTGGTTGTTG
TTGTGCATGATAAGGAGCATGCGGCAGCCAACTCCTCCTCCCCGCCCTCCTCGTCCCTCTCGTCCCCGTC
CCCGTCCTCTTCATCCACCACGTATGTCTCTTCTTCTAACAACTATTATTCGCACGATCCTTCGTCTGCT
ATTTCCTCCTCATCTGTTAATCCTACCACCGATTCTTCTtcctattcttcttcttcttcttcttcttctt
cttcgtcgtttACGGACGAAGAGAGCCAACCGTCCTCCCCGATTATCGACGATTCGAGCACGGGCCACGT
TCCACGAACCACCACTGTCGAAAGTGGTATCCCTGGGGCTTACGAAGTTGCGTTGCCGGAAGTGGGGGTG
GACTCGAACGAGTTTCGGGGCGAGGAGGTCGAATCGATCGCGAAACGCGGTCGGGCGAAGAGCAAAGAGG
AGGATGATGGCACGATTGGAAGGGTGGAGAGCGTAGAATCGGTAGGGGAGGGAATTGACGACAGGATTCT
ACCAGAGCATCGTCAACGATCGTCGAACGTAAGTAGCGAGGATGCTGTAGTACCCGCGCTAGTAGTAGTT
CCCGAGCACGCAGTAGACGCAGCACCTGGACTAGATTCGTCGAAATCTTTGGAGAAAGTAAATGAAAAGA
AGGATGGTGCGATGGAGAGCGAGCATATATTAGATGTAGCATCTCCAGGTTCCTcgaaatcgttggaaaa
aataaaggagaaggagggagcgagagagaatGAGCACGTAGTAGACGTAGCACTTCCAGGTTCCTCGAAA
TCTTTGAAGGAAataaagaaggaggaggagagagcgagagagaatgAGCACATAGTAGATGTAGCACCGT
TAgattcgtcgaaatttttggaaaaaataaaggagaaggaggatggagCGATAGAAAACGTGCACGTAAT
AGACGCAGCACCTCCAAGTTCCTCGaaatctttggaaaaaataaaaaaggaggaagaagcgaGAAAAAGC
GACCACGTAATAGACGCAGCACCTCCAGATTCCTCGaaatctttggaaaaaataaaggaaaagaaagaag
aagcgaGGGAGAACGATCACACAGTACACACAGCACTGTCGAAATCTTTGGAGAGTGGTAAGAGCGTGGA
AAGTGGGGGAAGCGGGAATTCGAGCGATTTTTCGGGAGTCGTGAAGGAAACGCGAGAACTGCCCCGGGAT
GAGGATGACAATGATTCCTCTCCAGAGTCTTGGCCGAGTCGCGGGAAAAGTTACGAGAGATCGGAGGAGC
TCCTCCAACGAGATTATCCTTCCCCGATTTACAATTACAACGGACAGGACGAGGTGGAGTTCGTGAAATT
GAACCAAACCATGAAgaacaacgacgacgacgacgataataataataacaacgatGACGACGATCGAGGC
TCGTTCGGGGACGACGAGGTGAAGACGAACGACGTGCCCCGCCGTGCTTCGATCGGTGATCTCCGTGTGA
TCACCAGGGAGGAGAGCGACGAGGAGTTTCTGCGCGAATTCGAGAGGAAATTCCGCGAGGAGGCCGAAAT
TCCCTCCGCGAGCAAAGGACGCGAGGGCGGAAGAGACGACGCTTCCGTCGAGTCAAACTCCGCCGAATCT
CGGCCCCCGACTCACCAAGTGAAAATCATCGAGGTACCGGTCGACAGACCGCCATTATCCTCAACCtcaa
cctcctcctcctcctcctcgtcgtcgcATCGAGTGCTCGTCAACATCACGATCGCTTCCGGCGACTCCGC
TTCCTCGAAGCCGCTCTACGTGCTCTCCGTCTCGGTGCCGACGAGCGGCGACGGCGCTGTGCACGACGAG
GAGCGTCACGAAACGACGGGAGGAGAGCAACGGATGCACGAAGAACGGCCGACGGCCGAGCAAGaaacgt
cgtcgtcgtcggggCGGATGGCCGCCAAGATCGCGAGGGATCCTTCTGAGGGGAACGACGATCGATTGCC
TCCGCCGCCGCAGCCACCTTCGTCGCCGCCGCCCCCGATATGGGCAGGCGGCGAGTGCGAGTGCTCTTGT
CCGTGCATGGGATCGTCGTCGGACGAGTGGGACAACGATTTCTCTCCCGTCGACGAGACGCCGTTGAACC
TCGACGCTGGTCGGGAGGAGCATTACGCGACGCGTAACGCGAGCGAGGAAACGGCGAGCGACGCGAGGCA
ggtggaagggaggaggagggaggaggaggggagctCGGTGAGGTCAGTGAgttcggaggaggaggaggag
gtaaaGGGTGAGACGAGTAGCCAGCACGATTATGTCTCGGGCAGCGAGGAGAATAGCAGTACCATTGACT
GGACAACCTCGAATTACGAGTCAGAGTCGAGCGGCGTATCGAGCGTGTCGGGGTGTTCTGGGACAACACC
CTTACCCCCAGAACCCACTATACTGATCCTGGAAGGTGCGAGAACATTCCCAGCCAGATCTTTTCCACCC
GACGGCACCACGTTCGCCCAAGTGGGGCTGGGGCAGAAGCTGAGCAAAGAGATACCGCCTTACAGCTACT
GGAACATGCAATTCTACCAGTCGGAAGCCGCGTACGTGCGGTTCGACTATAATATTCCGCGCGGGGCTAG
CATCGGTGTGTACGCGAGGAGGAACGCGCTTCCTACGCACACGCAGTACGATCTCCTCGAGGTGTTGAGC
GGTTTCAAGGCCAGAACGACAAGGGCGTCCCATGTTAGTGTCATTCCGTCGATCAAGAAGGAAGTGACGC
ACTACATGGAGCCTGGCCATTGGTTCCTTTCGTTGTACAACGACGACGGTGATCCTCAGGAGGTGTCGTT
CATAGCCATTATCGCGGAGGACATGACGCATAATTGTCCGAACGGGTGTAGCGGGAAGGGGGAATGTTTG
CTCGGACATTGTCAATGTAACCCTGGCTTCGGCGGCGAGGACTGCAGCGAGAGCGTGTGCCCCGTCCTCT
GCAGCCAACGTGGCGAGTACATAAACGGGGAATGCCAATGCAATCCTGGGTGGAAGGGGAAGGAGTGTTC
CCTCCGACACGACGAATGCGAAGTGCCTGATTGCAACGGGCACGGGCATTGCACGAATGGAAAGTGCAAT
TGCGTGCGTGGGTACAAGGGGAAGTATTGCGAGGAGGTGGACTGCCCCCATCCGACTTGTTCCGGCCACG
GTTTCTGCGCGGAGGGCACCTGCATATGCAAGAAGGGCTGGAAGGGAGCTGATTGCAGCCAAATGGACAA
GGAGGCGTTGCAGTGTCTGCCCGACTGCAGCGGCCACGGCAACTTTGATCTTGAAACTCAGACCTGCCTC
TGCGAGCCCATGTGGTCTGGCGACGACTGCTCGAAAGAGCTGTGCGATTTGGATTGCGGTCCCCACGGGC
ATTGCGTGGACAACGCCTGCGACTGTTTGCCCGGATGGTCGGGCGAGCTGTGCAATTTGAAGCAGTGCGA
TCCGCGGTGCAACGAACACGGCCAATGTAAGAACGGTACCTGCTTGTGCGTGACCGGTTGGAACGGGAAA
CACTGCACCATGGAAGGTTGCCCGAATTCCTGTTCCGGGCACGGCCAATGCAGAGTCAGCAACGACGGCC
AGTGGGAGTGCAGGTGTTACGACGGTTGGGACGGCAAAGATTGCAACGTGCTCCTCGAGCAGAACTGCAA
CGACGGGAGAGACAACGACAAAGACGGTCTCATCGATTGCGCGGATCCGGAATGTTGCTCGAATCATATA
TGCCGTAGCAGCCAGCTTTGCGTGTCAGCGCCGAAGCCGATCGATATACTTCTGCGAAAGCAGCCGCCGG
CCATCACCGCCTCCTTCTTCGaaaggatgaaatttttaatcgacgaGGGTAGCCTGCAGAACTACGCTCG
CCAGGAGACCTTCAACGAGAGTATGTTCTGGAATCACTTCAACACAAGCCGATCGGCCGTTGTCCGCGGT
CGCGTTGTCACGCATCTTGGCACCGGCCTGATGGGGGTGCGAGTCAGCACCAGCACACCCCTGGAAGGCT
TCACCCTGACGAGAGACGACGGCTGGTTCGATCTCCTGGTGAACGGCGGTGGTGCGGTCACTCTACAGTT
CGGCAGATCGCCATTCAAGCCGCAGAGCCACATAGTTTTCGTCCCGTGGAACGAGGTTGTAATCATCGAC
AAAATCGTGATGAGCACCGCGGAGGAAAAGCAACCGAGCCACGTGCCGCACGCCTGCGCTGCTCACGATT
ACGACCTGATGAAGCCTGTGGTGCTTGCTACGTGGAAGCACGGTTTCCAAGGCGCCTGCCCGGACAAGAG
[truncated: 42,432 more rows]
