# Supplementary material for: Novel Insights into the circRNA-Modulated Developmental Mechanism of Western Honey Bee Larval Guts
Source: Insects. 2023 Nov 20;14(11):897. doi: 10.3390/insects14110897 (PMC10671861; doi:10.3390/insects14110897)
Supplement: Supplementary file 1 [file insects-14-00897-s001.zip › Table S3.xlsx]

## Sheet: Sheet1
Table S3. Detailed information of DEcircRNAs' primers
ID	Primer	Sequence (5′-3′)
Novel_circ_000027	Forward	CAAGGACTTCGTGCAAAT
Novel_circ_000027	Reverse	GGGAGAATAGGAAAGGGA
Novel_circ_000231	Forward	TTATGGAGGACAGTAAAGA
Novel_circ_000231	Reverse	TAGGTTCCCTGAAATGAT
Novel_circ_000438	Forward	TTACGAGGGTTGGAGTTA
Novel_circ_000438	Reverse	CGTGATTAAGATTCGGTAC
Novel_circ_000653	Forward	CCAATGCCACGCCTGGAT
Novel_circ_000653	Reverse	GCGGTGCTGAACGGTACTTG
Novel_circ_001617	Forward	CCGTCCGTGCAATCATCA
Novel_circ_001617	Reverse	GTGGGTTTTCTCAATCTGGT
Novel_circ_001729	Forward	GCAACAGGCAGACCAAAC
Novel_circ_001729	Reverse	CCTCATCGTCCCTCAAGT
actin-F	Forward	CCTAGCACCATCCACCATGAA
actin-R	Reverse	GAAGCAAGAATTGACCCACCAA
