# Supplementary material for: Novel Insights into the circRNA-Modulated Developmental Mechanism of Western Honey Bee Larval Guts
Source: Insects. 2023 Nov 20;14(11):897. doi: 10.3390/insects14110897 (PMC10671861; doi:10.3390/insects14110897)
Supplement: Supplementary file 1 [file insects-14-00897-s001.zip › Table S4.xlsx]

## Sheet: Sheet1
Table S4. The expression level of each circRNA in the A. m. ligustica worker 4-, 5-, and 6-day-old larval guts.
circRNA ID	RPM in Am4	circRNA ID	RPM in Am5	circRNA ID	RPM in Am6
novel_circ_000069	54161.6	novel_circ_000069	67741.1	novel_circ_000069	58471.6
novel_circ_000027	46028.7	novel_circ_000438	50942.4	novel_circ_000438	56778.4
novel_circ_001830	30974.2	novel_circ_000115	36328.9	novel_circ_000115	28897.2
novel_circ_000438	29589.9	novel_circ_000027	26222.3	novel_circ_001729	22463
novel_circ_000115	28378.6	novel_circ_000131	19393.6	novel_circ_000027	21108.5
novel_circ_000131	19207.5	novel_circ_000231	17071.8	novel_circ_000653	16028.9
novel_circ_000630	16958	novel_circ_001729	12974.6	novel_circ_000131	15125.9
novel_circ_000231	13497.1	novel_circ_000630	12564.9	novel_circ_000630	14900.1
novel_circ_000653	13324.1	novel_circ_001462	11472.3	novel_circ_000231	12416.8
novel_circ_000342	12631.9	novel_circ_001680	11472.3	novel_circ_001462	10723.6
novel_circ_001617	12112.8	novel_circ_000653	10789.4	novel_circ_000342	9707.64
novel_circ_001492	11247.6	novel_circ_001617	9833.38	novel_circ_001492	9256.12
novel_circ_000344	10036.3	novel_circ_000012	9287.08	novel_circ_001830	9143.24
novel_circ_001377	8825.06	novel_circ_001830	9013.93	novel_circ_000708	8917.49
novel_circ_001729	8825.06	novel_circ_000342	9013.93	novel_circ_001680	8240.21
novel_circ_001462	8305.94	novel_circ_001492	8877.36	novel_circ_002021	7901.57
novel_circ_002021	8305.94	novel_circ_000344	8604.21	novel_circ_001377	7901.57
novel_circ_001506	8132.89	novel_circ_002021	7784.76	novel_circ_001939	7788.69
novel_circ_001750	8132.89	novel_circ_000336	7784.76	novel_circ_000012	7450.05
novel_circ_000007	7094.65	novel_circ_001359	6555.59	novel_circ_001750	7450.05
novel_circ_000986	6921.61	novel_circ_000134	6419.01	novel_circ_000986	6885.65
novel_circ_001680	6921.61	novel_circ_000708	6145.86	novel_circ_001334	6547.01
novel_circ_000336	6056.41	novel_circ_000335	6145.86	novel_circ_000706	6547.01
novel_circ_000708	6056.41	novel_circ_000952	5872.71	novel_circ_000952	5305.34
novel_circ_001359	5018.17	novel_circ_001750	5736.14	novel_circ_001116	5305.34
novel_circ_000335	4845.13	novel_circ_001377	5326.41	novel_circ_000344	5192.46
novel_circ_000134	3979.93	novel_circ_000986	4916.69	novel_circ_001506	4966.7
novel_circ_000201	3979.93	novel_circ_000835	4780.11	novel_circ_001359	4853.82
novel_circ_001817	3979.93	novel_circ_001506	4643.54	novel_circ_000738	4740.94
novel_circ_000242	3806.89	novel_circ_001015	4643.54	novel_circ_000573	4515.18
novel_circ_000400	3806.89	novel_circ_000333	4643.54	novel_circ_000336	4402.3
novel_circ_000952	3806.89	novel_circ_001818	4506.97	novel_circ_000333	4402.3
novel_circ_001015	3806.89	novel_circ_001939	4370.39	novel_circ_000134	4289.42
novel_circ_001330	3806.89	novel_circ_000338	4097.24	novel_circ_000538	4176.54
novel_circ_002042	3806.89	novel_circ_001154	3960.67	novel_circ_000922	4063.66
novel_circ_001047	3633.85	novel_circ_001764	3824.09	novel_circ_000758	4063.66
novel_circ_000625	3460.81	novel_circ_001047	3687.52	novel_circ_001015	3950.78
novel_circ_000835	3460.81	novel_circ_000625	3687.52	novel_circ_001617	3837.9
novel_circ_001070	3460.81	novel_circ_000538	3687.52	novel_circ_001330	3837.9
novel_circ_001481	3460.81	novel_circ_001481	3550.94	novel_circ_001818	3725.03
novel_circ_001154	3287.77	novel_circ_001285	3414.37	novel_circ_001047	3725.03
novel_circ_000012	3114.73	novel_circ_000738	3277.79	novel_circ_001973	3725.03
novel_circ_000264	3114.73	novel_circ_001739	3141.22	novel_circ_000192	3725.03
novel_circ_000688	3114.73	novel_circ_000346	3141.22	novel_circ_000335	3499.27
novel_circ_001818	3114.73	novel_circ_001778	3004.64	novel_circ_002042	3499.27
novel_circ_001914	3114.73	novel_circ_000007	2868.07	novel_circ_000465	3499.27
novel_circ_001537	2941.69	novel_circ_001330	2868.07	novel_circ_001951	3499.27
novel_circ_001939	2941.69	novel_circ_001927	2868.07	novel_circ_000200	3386.39
novel_circ_000345	2768.65	novel_circ_001973	2868.07	novel_circ_001317	3386.39
novel_circ_000631	2768.65	novel_circ_001070	2731.49	novel_circ_001620	3386.39
novel_circ_000146	2595.6	novel_circ_000200	2731.49	novel_circ_000234	3273.51
novel_circ_000333	2595.6	novel_circ_001175	2731.49	novel_circ_000264	3273.51
novel_circ_000338	2595.6	novel_circ_001347	2731.49	novel_circ_001374	3273.51
novel_circ_000340	2595.6	novel_circ_000573	2731.49	novel_circ_000835	3160.63
novel_circ_000695	2595.6	novel_circ_000337	2731.49	novel_circ_000301	3160.63
novel_circ_000884	2595.6	novel_circ_000201	2594.92	novel_circ_000158	3160.63
novel_circ_001416	2595.6	novel_circ_001817	2594.92	novel_circ_000710	3160.63
novel_circ_002079	2595.6	novel_circ_002042	2594.92	novel_circ_000625	2934.87
novel_circ_000086	2422.56	novel_circ_000695	2594.92	novel_circ_000695	2934.87
novel_circ_000613	2422.56	novel_circ_000530	2594.92	novel_circ_001764	2821.99
novel_circ_000633	2422.56	novel_circ_001143	2594.92	novel_circ_001143	2821.99
novel_circ_000738	2422.56	novel_circ_001337	2594.92	novel_circ_000007	2709.11
novel_circ_001523	2422.56	novel_circ_000679	2594.92	novel_circ_001070	2709.11
novel_circ_001700	2422.56	novel_circ_000301	2594.92	novel_circ_001758	2709.11
novel_circ_001880	2422.56	novel_circ_000086	2458.34	novel_circ_001175	2596.23
novel_circ_000200	2249.52	novel_circ_000922	2458.34	novel_circ_000086	2596.23
novel_circ_000398	2249.52	novel_circ_002023	2321.77	novel_circ_000293	2483.35
novel_circ_000538	2249.52	novel_circ_000074	2321.77	novel_circ_000345	2370.47
novel_circ_001175	2249.52	novel_circ_001173	2321.77	novel_circ_001556	2370.47
novel_circ_001347	2249.52	novel_circ_000762	2321.77	novel_circ_001561	2257.59
novel_circ_001739	2249.52	novel_circ_001871	2321.77	novel_circ_000530	2144.71
novel_circ_001764	2249.52	novel_circ_001334	2185.2	novel_circ_000582	2144.71
novel_circ_001819	2249.52	novel_circ_000519	2185.2	novel_circ_002023	2031.83
novel_circ_000293	2076.48	novel_circ_000846	2185.2	novel_circ_000412	2031.83
novel_circ_000346	2076.48	novel_circ_000242	2048.62	novel_circ_000688	2031.83
novel_circ_000356	2076.48	novel_circ_001416	2048.62	novel_circ_001724	2031.83
novel_circ_000650	2076.48	novel_circ_000071	2048.62	novel_circ_001481	1918.95
novel_circ_001285	2076.48	novel_circ_000234	2048.62	novel_circ_000337	1918.95
novel_circ_001561	2076.48	novel_circ_000412	2048.62	novel_circ_000201	1918.95
novel_circ_001807	2076.48	novel_circ_001116	2048.62	novel_circ_001817	1918.95
novel_circ_001927	2076.48	novel_circ_001914	1912.05	novel_circ_000679	1918.95
novel_circ_001996	2076.48	novel_circ_000631	1912.05	novel_circ_000074	1918.95
novel_circ_002023	2076.48	novel_circ_001996	1912.05	novel_circ_001959	1918.95
novel_circ_000075	1903.44	novel_circ_000395	1912.05	novel_circ_000968	1918.95
novel_circ_000395	1903.44	novel_circ_001882	1912.05	novel_circ_001109	1918.95
novel_circ_000399	1903.44	novel_circ_001959	1912.05	novel_circ_001154	1806.07
novel_circ_000408	1903.44	novel_circ_000474	1912.05	novel_circ_001347	1806.07
novel_circ_000552	1903.44	novel_circ_000968	1912.05	novel_circ_001004	1806.07
novel_circ_000573	1903.44	novel_circ_001004	1912.05	novel_circ_001600	1806.07
novel_circ_001324	1903.44	novel_circ_000706	1912.05	novel_circ_000420	1693.19
novel_circ_001334	1903.44	novel_circ_000500	1912.05	novel_circ_001704	1693.19
novel_circ_001489	1903.44	novel_circ_000400	1775.47	novel_circ_001423	1693.19
novel_circ_001795	1903.44	novel_circ_000688	1775.47	novel_circ_000338	1580.31
novel_circ_000071	1730.4	novel_circ_000345	1775.47	novel_circ_001739	1580.31
novel_circ_000465	1730.4	novel_circ_000075	1775.47	novel_circ_001778	1580.31
novel_circ_000530	1730.4	novel_circ_000158	1775.47	novel_circ_000075	1580.31
novel_circ_000733	1730.4	novel_circ_000192	1775.47	novel_circ_001654	1580.31
novel_circ_000879	1730.4	novel_circ_001758	1775.47	novel_circ_000633	1580.31
novel_circ_001110	1730.4	novel_circ_001475	1775.47	novel_circ_000246	1580.31
novel_circ_001143	1730.4	novel_circ_002082	1775.47	novel_circ_000017	1580.31
novel_circ_001283	1730.4	novel_circ_001317	1638.9	novel_circ_001902	1580.31
novel_circ_001799	1730.4	novel_circ_000582	1638.9	novel_circ_000203	1580.31
novel_circ_001882	1730.4	novel_circ_001703	1638.9	novel_circ_001996	1467.43
novel_circ_001973	1730.4	novel_circ_001738	1638.9	novel_circ_000400	1467.43
novel_circ_001981	1730.4	novel_circ_000264	1502.32	novel_circ_000733	1467.43
novel_circ_000065	1557.36	novel_circ_000613	1502.32	novel_circ_001110	1467.43
novel_circ_000074	1557.36	novel_circ_001283	1502.32	novel_circ_000112	1467.43
novel_circ_000234	1557.36	novel_circ_001415	1502.32	novel_circ_001422	1467.43
novel_circ_000412	1557.36	novel_circ_001387	1502.32	novel_circ_000298	1467.43
novel_circ_000517	1557.36	novel_circ_000808	1502.32	novel_circ_000244	1467.43
novel_circ_001173	1557.36	novel_circ_001654	1502.32	novel_circ_000885	1467.43
novel_circ_001317	1557.36	novel_circ_000655	1502.32	novel_circ_001194	1467.43
novel_circ_001409	1557.36	novel_circ_000857	1502.32	novel_circ_000161	1467.43
novel_circ_001556	1557.36	novel_circ_000508	1502.32	novel_circ_000846	1354.55
novel_circ_001785	1557.36	novel_circ_001737	1502.32	novel_circ_000242	1354.55
novel_circ_001959	1557.36	novel_circ_000633	1365.75	novel_circ_000500	1354.55
novel_circ_002051	1557.36	novel_circ_001981	1365.75	novel_circ_000613	1354.55
novel_circ_000021	1384.32	novel_circ_001048	1365.75	novel_circ_001807	1354.55
novel_circ_000112	1384.32	novel_circ_001138	1365.75	novel_circ_001293	1354.55
novel_circ_000158	1384.32	novel_circ_001160	1365.75	novel_circ_000141	1354.55
novel_circ_000187	1384.32	novel_circ_000113	1365.75	novel_circ_000356	1354.55
novel_circ_000203	1384.32	novel_circ_001264	1365.75	novel_circ_001799	1354.55
novel_circ_000516	1384.32	novel_circ_001336	1365.75	novel_circ_000020	1354.55
novel_circ_000519	1384.32	novel_circ_001969	1365.75	novel_circ_000388	1354.55
novel_circ_000547	1384.32	novel_circ_000995	1365.75	novel_circ_001163	1354.55
novel_circ_000571	1384.32	novel_circ_001724	1365.75	novel_circ_001700	1354.55
novel_circ_000805	1384.32	novel_circ_001593	1365.75	novel_circ_001489	1354.55
novel_circ_000838	1384.32	novel_circ_001561	1229.17	novel_circ_001831	1354.55
novel_circ_000845	1384.32	novel_circ_001807	1229.17	novel_circ_000191	1354.55
novel_circ_001048	1384.32	novel_circ_000399	1229.17	novel_circ_000340	1354.55
novel_circ_001310	1384.32	novel_circ_000420	1229.17	novel_circ_001337	1241.68
novel_circ_001337	1384.32	novel_circ_000329	1229.17	novel_circ_001416	1241.68
novel_circ_001413	1384.32	novel_circ_000360	1229.17	novel_circ_000395	1241.68
novel_circ_001415	1384.32	novel_circ_000902	1229.17	novel_circ_002082	1241.68
novel_circ_001893	1384.32	novel_circ_000317	1229.17	novel_circ_000655	1241.68
novel_circ_002063	1384.32	novel_circ_000710	1229.17	novel_circ_001981	1241.68
novel_circ_000140	1211.28	novel_circ_001233	1229.17	novel_circ_001138	1241.68
novel_circ_000304	1211.28	novel_circ_000932	1229.17	novel_circ_001785	1241.68
novel_circ_000337	1211.28	novel_circ_000004	1229.17	novel_circ_000374	1241.68
novel_circ_000374	1211.28	novel_circ_001291	1229.17	novel_circ_001257	1241.68
novel_circ_000420	1211.28	novel_circ_000481	1229.17	novel_circ_001581	1241.68
novel_circ_000452	1211.28	novel_circ_000758	1229.17	novel_circ_001533	1241.68
novel_circ_000502	1211.28	novel_circ_001081	1229.17	novel_circ_001941	1241.68
novel_circ_000528	1211.28	novel_circ_001880	1092.6	novel_circ_000315	1241.68
novel_circ_000593	1211.28	novel_circ_001310	1092.6	novel_circ_000346	1128.8
novel_circ_000818	1211.28	novel_circ_000199	1092.6	novel_circ_000762	1128.8
novel_circ_000842	1211.28	novel_circ_000961	1092.6	novel_circ_000071	1128.8
novel_circ_000893	1211.28	novel_circ_001293	1092.6	novel_circ_001914	1128.8
novel_circ_000922	1211.28	novel_circ_001464	1092.6	novel_circ_000474	1128.8
novel_circ_000935	1211.28	novel_circ_001474	1092.6	novel_circ_001387	1128.8
novel_circ_001007	1211.28	novel_circ_000362	1092.6	novel_circ_001624	1128.8
novel_circ_001374	1211.28	novel_circ_000837	1092.6	novel_circ_001974	1128.8
novel_circ_001387	1211.28	novel_circ_001918	1092.6	novel_circ_001790	1128.8
novel_circ_001408	1211.28	novel_circ_001568	1092.6	novel_circ_000502	1128.8
novel_circ_001741	1211.28	novel_circ_001624	1092.6	novel_circ_000967	1128.8
novel_circ_001960	1211.28	novel_circ_000861	1092.6	novel_circ_000140	1128.8
novel_circ_000020	1038.24	novel_circ_001418	1092.6	novel_circ_000958	1128.8
novel_circ_000116	1038.24	novel_circ_001537	956.023	novel_circ_001325	1128.8
novel_circ_000130	1038.24	novel_circ_000465	956.023	novel_circ_001684	1128.8
novel_circ_000149	1038.24	novel_circ_000733	956.023	novel_circ_000696	1128.8
novel_circ_000192	1038.24	novel_circ_001110	956.023	novel_circ_001574	1128.8
novel_circ_000329	1038.24	novel_circ_000065	956.023	novel_circ_000897	1128.8
novel_circ_000334	1038.24	novel_circ_001785	956.023	novel_circ_001728	1128.8
novel_circ_000360	1038.24	novel_circ_000112	956.023	novel_circ_001727	1128.8
novel_circ_000380	1038.24	novel_circ_000805	956.023	novel_circ_001927	1015.92
novel_circ_000474	1038.24	novel_circ_000374	956.023	novel_circ_001882	1015.92
novel_circ_000494	1038.24	novel_circ_001960	956.023	novel_circ_001703	1015.92
novel_circ_000622	1038.24	novel_circ_001257	956.023	novel_circ_001283	1015.92
novel_circ_000646	1038.24	novel_circ_001687	956.023	novel_circ_001048	1015.92
novel_circ_000762	1038.24	novel_circ_000030	956.023	novel_circ_000902	1015.92
novel_circ_000808	1038.24	novel_circ_001064	956.023	novel_circ_000317	1015.92
novel_circ_000902	1038.24	novel_circ_001879	956.023	novel_circ_001918	1015.92
novel_circ_000968	1038.24	novel_circ_000827	956.023	novel_circ_001687	1015.92
novel_circ_001004	1038.24	novel_circ_001951	956.023	novel_circ_000650	1015.92
novel_circ_001089	1038.24	novel_circ_000774	956.023	novel_circ_000021	1015.92
novel_circ_001138	1038.24	novel_circ_001261	956.023	novel_circ_001796	1015.92
novel_circ_001247	1038.24	novel_circ_001974	956.023	novel_circ_001982	1015.92
novel_circ_001257	1038.24	novel_circ_000141	956.023	novel_circ_000845	1015.92
novel_circ_001375	1038.24	novel_circ_000881	956.023	novel_circ_000565	1015.92
novel_circ_001424	1038.24	novel_circ_001332	956.023	novel_circ_000013	1015.92
novel_circ_001486	1038.24	novel_circ_001704	956.023	novel_circ_001214	1015.92
novel_circ_001654	1038.24	novel_circ_001801	956.023	novel_circ_001953	1015.92
novel_circ_001682	1038.24	novel_circ_001581	956.023	novel_circ_001907	1015.92
novel_circ_001687	1038.24	novel_circ_001944	956.023	novel_circ_000300	1015.92
novel_circ_001755	1038.24	novel_circ_000884	819.448	novel_circ_001380	1015.92
novel_circ_001758	1038.24	novel_circ_000398	819.448	novel_circ_000828	1015.92
novel_circ_001775	1038.24	novel_circ_001819	819.448	novel_circ_001740	1015.92
novel_circ_002024	1038.24	novel_circ_000293	819.448	novel_circ_000220	1015.92
novel_circ_000003	865.202	novel_circ_000356	819.448	novel_circ_000505	1015.92
novel_circ_000030	865.202	novel_circ_000650	819.448	novel_circ_001173	903.036
novel_circ_000044	865.202	novel_circ_001409	819.448	novel_circ_000631	903.036
novel_circ_000315	865.202	novel_circ_000021	819.448	novel_circ_000113	903.036
novel_circ_000317	865.202	novel_circ_000304	819.448	novel_circ_001233	903.036
novel_circ_000414	865.202	novel_circ_000818	819.448	novel_circ_001880	903.036
novel_circ_000436	865.202	novel_circ_000935	819.448	novel_circ_001537	903.036
novel_circ_000479	865.202	novel_circ_000130	819.448	novel_circ_000398	903.036
novel_circ_000558	865.202	novel_circ_000622	819.448	novel_circ_000893	903.036
novel_circ_000570	865.202	novel_circ_000436	819.448	novel_circ_001502	903.036
novel_circ_000643	865.202	novel_circ_001315	819.448	novel_circ_000879	903.036
novel_circ_000663	865.202	novel_circ_001600	819.448	novel_circ_000517	903.036
novel_circ_000679	865.202	novel_circ_001702	819.448	novel_circ_000571	903.036
novel_circ_000706	865.202	novel_circ_000047	819.448	novel_circ_000051	903.036
novel_circ_000710	865.202	novel_circ_000632	819.448	novel_circ_000910	903.036
novel_circ_000777	865.202	novel_circ_001533	819.448	novel_circ_001269	903.036
novel_circ_000794	865.202	novel_circ_001877	819.448	novel_circ_000428	903.036
novel_circ_000820	865.202	novel_circ_002054	819.448	novel_circ_000570	903.036
novel_circ_000828	865.202	novel_circ_001155	819.448	novel_circ_000820	903.036
novel_circ_000914	865.202	novel_circ_001790	819.448	novel_circ_001665	903.036
novel_circ_000960	865.202	novel_circ_000246	819.448	novel_circ_000923	903.036
novel_circ_000962	865.202	novel_circ_000407	819.448	novel_circ_000089	903.036
novel_circ_001060	865.202	novel_circ_000959	819.448	novel_circ_000732	903.036
novel_circ_001064	865.202	novel_circ_001422	819.448	novel_circ_000157	903.036
novel_circ_001077	865.202	novel_circ_001941	819.448	novel_circ_000204	903.036
novel_circ_001107	865.202	novel_circ_002048	819.448	novel_circ_001549	903.036
novel_circ_001109	865.202	novel_circ_000574	819.448	novel_circ_000575	903.036
novel_circ_001128	865.202	novel_circ_000819	819.448	novel_circ_001285	790.157
novel_circ_001156	865.202	novel_circ_001796	819.448	novel_circ_001871	790.157
novel_circ_001160	865.202	novel_circ_000022	819.448	novel_circ_000808	790.157
novel_circ_001180	865.202	novel_circ_000034	819.448	novel_circ_000508	790.157
novel_circ_001233	865.202	novel_circ_000129	819.448	novel_circ_000481	790.157
novel_circ_001260	865.202	novel_circ_000176	819.448	novel_circ_001464	790.157
novel_circ_001315	865.202	novel_circ_000463	819.448	novel_circ_001064	790.157
novel_circ_001349	865.202	novel_circ_000757	819.448	novel_circ_001332	790.157
novel_circ_001357	865.202	novel_circ_000979	819.448	novel_circ_001801	790.157
novel_circ_001450	865.202	novel_circ_001213	819.448	novel_circ_000935	790.157
novel_circ_001600	865.202	novel_circ_001896	819.448	novel_circ_001130	790.157
novel_circ_001615	865.202	novel_circ_000146	682.874	novel_circ_001312	790.157
novel_circ_001620	865.202	novel_circ_002079	682.874	novel_circ_001688	790.157
novel_circ_001634	865.202	novel_circ_001795	682.874	novel_circ_000048	790.157
novel_circ_001702	865.202	novel_circ_001799	682.874	novel_circ_001928	790.157
novel_circ_001778	865.202	novel_circ_000452	682.874	novel_circ_000349	790.157
novel_circ_001786	865.202	novel_circ_000502	682.874	novel_circ_001021	790.157
novel_circ_001816	865.202	novel_circ_000528	682.874	novel_circ_000875	790.157
novel_circ_001879	865.202	novel_circ_000593	682.874	novel_circ_001473	790.157
novel_circ_001892	865.202	novel_circ_000893	682.874	novel_circ_000516	790.157
novel_circ_001902	865.202	novel_circ_001374	682.874	novel_circ_001375	790.157
novel_circ_001912	865.202	novel_circ_001741	682.874	novel_circ_001615	790.157
novel_circ_001967	865.202	novel_circ_000020	682.874	novel_circ_000136	790.157
novel_circ_000039	692.161	novel_circ_000646	682.874	novel_circ_001090	790.157
novel_circ_000047	692.161	novel_circ_000003	682.874	novel_circ_002076	790.157
novel_circ_000051	692.161	novel_circ_001620	682.874	novel_circ_001734	790.157
novel_circ_000053	692.161	novel_circ_000039	682.874	novel_circ_001286	790.157
novel_circ_000070	692.161	novel_circ_001130	682.874	novel_circ_000606	790.157
novel_circ_000076	692.161	novel_circ_001211	682.874	novel_circ_001525	790.157
novel_circ_000113	692.161	novel_circ_001312	682.874	novel_circ_001664	790.157
novel_circ_000117	692.161	novel_circ_001688	682.874	novel_circ_001954	790.157
novel_circ_000199	692.161	novel_circ_001789	682.874	novel_circ_000408	790.157
novel_circ_000208	692.161	novel_circ_000286	682.874	novel_circ_000414	790.157
novel_circ_000244	692.161	novel_circ_000298	682.874	novel_circ_000479	790.157
novel_circ_000258	692.161	novel_circ_000339	682.874	novel_circ_001107	790.157
novel_circ_000301	692.161	novel_circ_000527	682.874	novel_circ_000053	790.157
novel_circ_000369	692.161	novel_circ_000916	682.874	novel_circ_000705	790.157
novel_circ_000578	692.161	novel_circ_000967	682.874	novel_circ_000908	790.157
novel_circ_000579	692.161	novel_circ_001471	682.874	novel_circ_001415	677.277
novel_circ_000582	692.161	novel_circ_001599	682.874	novel_circ_001336	677.277
novel_circ_000602	692.161	novel_circ_001982	682.874	novel_circ_000399	677.277
novel_circ_000632	692.161	novel_circ_002035	682.874	novel_circ_000329	677.277
novel_circ_000655	692.161	novel_circ_000017	682.874	novel_circ_001418	677.277
novel_circ_000694	692.161	novel_circ_000031	682.874	novel_circ_000827	677.277
novel_circ_000796	692.161	novel_circ_000048	682.874	novel_circ_000881	677.277
novel_circ_000827	692.161	novel_circ_000388	682.874	novel_circ_000452	677.277
novel_circ_000849	692.161	novel_circ_000848	682.874	novel_circ_000528	677.277
novel_circ_000857	692.161	novel_circ_001157	682.874	novel_circ_000039	677.277
novel_circ_000885	692.161	novel_circ_001163	682.874	novel_circ_001947	677.277
novel_circ_000900	692.161	novel_circ_001197	682.874	novel_circ_000834	677.277
novel_circ_001014	692.161	novel_circ_001749	682.874	novel_circ_001578	677.277
novel_circ_001026	692.161	novel_circ_001947	682.874	novel_circ_002039	677.277
novel_circ_001088	692.161	novel_circ_000434	682.874	novel_circ_000261	677.277
novel_circ_001130	692.161	novel_circ_000540	682.874	novel_circ_000274	677.277
novel_circ_001186	692.161	novel_circ_000638	682.874	novel_circ_000691	677.277
novel_circ_001194	692.161	novel_circ_000834	682.874	novel_circ_000900	677.277
novel_circ_001211	692.161	novel_circ_000966	682.874	novel_circ_000215	677.277
novel_circ_001263	692.161	novel_circ_001023	682.874	novel_circ_001559	677.277
novel_circ_001289	692.161	novel_circ_001168	682.874	novel_circ_001005	677.277
novel_circ_001292	692.161	novel_circ_001200	682.874	novel_circ_001302	677.277
novel_circ_001294	692.161	novel_circ_001813	682.874	novel_circ_001650	677.277
novel_circ_001298	692.161	novel_circ_002009	682.874	novel_circ_000002	677.277
novel_circ_001312	692.161	novel_circ_000019	682.874	novel_circ_001002	677.277
novel_circ_001326	692.161	novel_circ_000159	682.874	novel_circ_001490	677.277
novel_circ_001333	692.161	novel_circ_000173	682.874	novel_circ_001448	677.277
novel_circ_001348	692.161	novel_circ_000221	682.874	novel_circ_001668	677.277
novel_circ_001475	692.161	novel_circ_000309	682.874	novel_circ_000552	677.277
novel_circ_001480	692.161	novel_circ_000390	682.874	novel_circ_000179	677.277
novel_circ_001511	692.161	novel_circ_000495	682.874	novel_circ_000411	677.277
novel_circ_001533	692.161	novel_circ_000529	682.874	novel_circ_000377	677.277
novel_circ_001686	692.161	novel_circ_000629	682.874	novel_circ_000449	677.277
novel_circ_001688	692.161	novel_circ_001281	682.874	novel_circ_000006	677.277
novel_circ_001703	692.161	novel_circ_001356	682.874	novel_circ_001933	677.277
novel_circ_001720	692.161	novel_circ_001433	682.874	novel_circ_000306	677.277
novel_circ_001767	692.161	novel_circ_001493	682.874	novel_circ_000798	677.277
novel_circ_001789	692.161	novel_circ_001502	682.874	novel_circ_000944	677.277
novel_circ_001838	692.161	novel_circ_001567	682.874	novel_circ_001637	677.277
novel_circ_001847	692.161	novel_circ_001578	682.874	novel_circ_001692	677.277
novel_circ_001850	692.161	novel_circ_001657	682.874	novel_circ_001906	677.277
novel_circ_001852	692.161	novel_circ_001761	682.874	novel_circ_001160	564.398
novel_circ_001873	692.161	novel_circ_001878	682.874	novel_circ_000995	564.398
novel_circ_001877	692.161	novel_circ_002055	682.874	novel_circ_001081	564.398
novel_circ_001886	692.161	novel_circ_001523	546.299	novel_circ_001310	564.398
novel_circ_001899	692.161	novel_circ_000879	546.299	novel_circ_000065	564.398
novel_circ_001900	692.161	novel_circ_000517	546.299	novel_circ_001960	564.398
novel_circ_001904	692.161	novel_circ_000571	546.299	novel_circ_000884	564.398
novel_circ_001915	692.161	novel_circ_000845	546.299	novel_circ_002054	564.398
novel_circ_001928	692.161	novel_circ_001413	546.299	novel_circ_002048	564.398
novel_circ_001951	692.161	novel_circ_000140	546.299	novel_circ_001213	564.398
novel_circ_001979	692.161	novel_circ_000334	546.299	novel_circ_000146	564.398
novel_circ_002002	692.161	novel_circ_000494	546.299	novel_circ_001599	564.398
novel_circ_002054	692.161	novel_circ_000315	546.299	novel_circ_001157	564.398
novel_circ_002061	692.161	novel_circ_000663	546.299	novel_circ_000966	564.398
novel_circ_002082	692.161	novel_circ_001450	546.299	novel_circ_002009	564.398
novel_circ_000037	519.121	novel_circ_000244	546.299	novel_circ_001999	564.398
novel_circ_000063	519.121	novel_circ_000258	546.299	novel_circ_000341	564.398
novel_circ_000067	519.121	novel_circ_000885	546.299	novel_circ_000917	564.398
novel_circ_000072	519.121	novel_circ_001348	546.299	novel_circ_001014	564.398
novel_circ_000083	519.121	novel_circ_001928	546.299	novel_circ_001838	564.398
novel_circ_000088	519.121	novel_circ_001979	546.299	novel_circ_001732	564.398
novel_circ_000136	519.121	novel_circ_002061	546.299	novel_circ_002064	564.398
novel_circ_000148	519.121	novel_circ_000088	546.299	novel_circ_000139	564.398
novel_circ_000157	519.121	novel_circ_000349	546.299	novel_circ_001240	564.398
novel_circ_000166	519.121	novel_circ_000565	546.299	novel_circ_000586	564.398
novel_circ_000178	519.121	novel_circ_000621	546.299	novel_circ_001303	564.398
novel_circ_000254	519.121	novel_circ_001417	546.299	novel_circ_002018	564.398
novel_circ_000286	519.121	novel_circ_001999	546.299	novel_circ_000321	564.398
novel_circ_000298	519.121	novel_circ_002039	546.299	novel_circ_001612	564.398
novel_circ_000339	519.121	novel_circ_000013	546.299	novel_circ_001792	564.398
novel_circ_000349	519.121	novel_circ_000099	546.299	novel_circ_000202	564.398
novel_circ_000353	519.121	novel_circ_000197	546.299	novel_circ_000376	564.398
novel_circ_000355	519.121	novel_circ_000341	546.299	novel_circ_000486	564.398
novel_circ_000383	519.121	novel_circ_000511	546.299	novel_circ_000731	564.398
novel_circ_000386	519.121	novel_circ_000958	546.299	novel_circ_001247	564.398
novel_circ_000401	519.121	novel_circ_001021	546.299	novel_circ_000643	564.398
novel_circ_000416	519.121	novel_circ_001757	546.299	novel_circ_000914	564.398
novel_circ_000500	519.121	novel_circ_000232	546.299	novel_circ_001140	564.398
novel_circ_000522	519.121	novel_circ_000261	546.299	novel_circ_001885	564.398
novel_circ_000526	519.121	novel_circ_000274	546.299	novel_circ_000584	564.398
novel_circ_000527	519.121	novel_circ_000281	546.299	novel_circ_001166	564.398
novel_circ_000546	519.121	novel_circ_000536	546.299	novel_circ_001277	564.398
novel_circ_000553	519.121	novel_circ_000647	546.299	novel_circ_000154	564.398
novel_circ_000565	519.121	novel_circ_000727	546.299	novel_circ_000171	564.398
novel_circ_000567	519.121	novel_circ_000806	546.299	novel_circ_000270	564.398
novel_circ_000585	519.121	novel_circ_000875	546.299	novel_circ_000833	564.398
novel_circ_000592	519.121	novel_circ_001032	546.299	novel_circ_001546	564.398
novel_circ_000612	519.121	novel_circ_001187	546.299	novel_circ_000553	564.398
novel_circ_000621	519.121	novel_circ_001223	546.299	novel_circ_000050	564.398
novel_circ_000661	519.121	novel_circ_001505	546.299	novel_circ_001265	564.398
novel_circ_000680	519.121	novel_circ_001865	546.299	novel_circ_000252	564.398
novel_circ_000686	519.121	novel_circ_000035	546.299	novel_circ_002026	564.398
novel_circ_000717	519.121	novel_circ_000327	546.299	novel_circ_002065	564.398
novel_circ_000774	519.121	novel_circ_000332	546.299	novel_circ_001738	451.518
novel_circ_000792	519.121	novel_circ_000590	546.299	novel_circ_001737	451.518
novel_circ_000814	519.121	novel_circ_000597	546.299	novel_circ_000004	451.518
novel_circ_000815	519.121	novel_circ_000628	546.299	novel_circ_000861	451.518
novel_circ_000854	519.121	novel_circ_000691	546.299	novel_circ_000632	451.518
novel_circ_000878	519.121	novel_circ_000719	546.299	novel_circ_001155	451.518
novel_circ_000897	519.121	novel_circ_000772	546.299	novel_circ_000819	451.518
novel_circ_000910	519.121	novel_circ_000822	546.299	novel_circ_002079	451.518
novel_circ_000913	519.121	novel_circ_000844	546.299	novel_circ_000003	451.518
novel_circ_000916	519.121	novel_circ_000917	546.299	novel_circ_001789	451.518
novel_circ_000932	519.121	novel_circ_001072	546.299	novel_circ_001749	451.518
novel_circ_000940	519.121	novel_circ_001132	546.299	novel_circ_000390	451.518
novel_circ_000947	519.121	novel_circ_001159	546.299	novel_circ_001567	451.518
novel_circ_000961	519.121	novel_circ_001169	546.299	novel_circ_002061	451.518
novel_circ_000967	519.121	novel_circ_001299	546.299	novel_circ_001417	451.518
novel_circ_001036	519.121	novel_circ_001316	546.299	novel_circ_000099	451.518
novel_circ_001037	519.121	novel_circ_001361	546.299	novel_circ_001865	451.518
novel_circ_001090	519.121	novel_circ_001421	546.299	novel_circ_001299	451.518
novel_circ_001099	519.121	novel_circ_001429	546.299	novel_circ_001893	451.518
novel_circ_001102	519.121	novel_circ_001436	546.299	novel_circ_001156	451.518
novel_circ_001106	519.121	novel_circ_001437	546.299	novel_circ_001292	451.518
novel_circ_001108	519.121	novel_circ_001473	546.299	novel_circ_000567	451.518
novel_circ_001116	519.121	novel_circ_001586	546.299	novel_circ_001891	451.518
novel_circ_001122	519.121	novel_circ_001592	546.299	novel_circ_000280	451.518
novel_circ_001125	519.121	novel_circ_001641	546.299	novel_circ_000424	451.518
novel_circ_001155	519.121	novel_circ_001656	546.299	novel_circ_002028	451.518
novel_circ_001210	519.121	novel_circ_001691	546.299	novel_circ_001466	451.518
novel_circ_001214	519.121	novel_circ_001709	546.299	novel_circ_000323	451.518
novel_circ_001226	519.121	novel_circ_001883	546.299	novel_circ_001661	451.518
novel_circ_001238	519.121	novel_circ_001929	546.299	novel_circ_001000	451.518
novel_circ_001244	519.121	novel_circ_001700	409.724	novel_circ_001468	451.518
novel_circ_001248	519.121	novel_circ_001489	409.724	novel_circ_001966	451.518
novel_circ_001261	519.121	novel_circ_000516	409.724	novel_circ_002011	451.518
novel_circ_001264	519.121	novel_circ_001893	409.724	novel_circ_000087	451.518
novel_circ_001270	519.121	novel_circ_001007	409.724	novel_circ_000883	451.518
novel_circ_001273	519.121	novel_circ_001089	409.724	novel_circ_000973	451.518
novel_circ_001280	519.121	novel_circ_001375	409.724	novel_circ_001022	451.518
novel_circ_001286	519.121	novel_circ_002024	409.724	novel_circ_001053	451.518
novel_circ_001293	519.121	novel_circ_000962	409.724	novel_circ_001881	451.518
novel_circ_001295	519.121	novel_circ_001109	409.724	novel_circ_001060	451.518
novel_circ_001297	519.121	novel_circ_001156	409.724	novel_circ_001847	451.518
novel_circ_001302	519.121	novel_circ_001615	409.724	novel_circ_000401	451.518
novel_circ_001307	519.121	novel_circ_001786	409.724	novel_circ_000939	451.518
novel_circ_001318	519.121	novel_circ_001902	409.724	novel_circ_001935	451.518
novel_circ_001325	519.121	novel_circ_001912	409.724	novel_circ_000747	451.518
novel_circ_001331	519.121	novel_circ_000051	409.724	novel_circ_001067	451.518
novel_circ_001336	519.121	novel_circ_000208	409.724	novel_circ_001671	451.518
novel_circ_001371	519.121	novel_circ_000694	409.724	novel_circ_001958	451.518
novel_circ_001380	519.121	novel_circ_000849	409.724	novel_circ_000882	451.518
novel_circ_001403	519.121	novel_circ_000900	409.724	novel_circ_000927	451.518
novel_circ_001414	519.121	novel_circ_001014	409.724	novel_circ_001898	451.518
novel_circ_001417	519.121	novel_circ_001026	409.724	novel_circ_001349	451.518
novel_circ_001461	519.121	novel_circ_001263	409.724	novel_circ_000578	451.518
novel_circ_001464	519.121	novel_circ_001292	409.724	novel_circ_001244	451.518
novel_circ_001466	519.121	novel_circ_001838	409.724	novel_circ_000996	451.518
novel_circ_001467	519.121	novel_circ_001852	409.724	novel_circ_001381	451.518
novel_circ_001471	519.121	novel_circ_001904	409.724	novel_circ_000466	451.518
novel_circ_001474	519.121	novel_circ_000136	409.724	novel_circ_000549	451.518
novel_circ_001535	519.121	novel_circ_000148	409.724	novel_circ_000601	451.518
novel_circ_001550	519.121	novel_circ_000567	409.724	novel_circ_000634	451.518
novel_circ_001599	519.121	novel_circ_000792	409.724	novel_circ_001068	451.518
novel_circ_001651	519.121	novel_circ_000910	409.724	novel_circ_001658	451.518
novel_circ_001672	519.121	novel_circ_001036	409.724	novel_circ_000045	451.518
novel_circ_001684	519.121	novel_circ_001090	409.724	novel_circ_000100	451.518
novel_circ_001697	519.121	novel_circ_001214	409.724	novel_circ_000190	451.518
novel_circ_001698	519.121	novel_circ_001318	409.724	novel_circ_000225	451.518
novel_circ_001728	519.121	novel_circ_001325	409.724	novel_circ_000312	451.518
novel_circ_001732	519.121	novel_circ_001403	409.724	novel_circ_000484	451.518
novel_circ_001740	519.121	novel_circ_001461	409.724	novel_circ_000523	451.518
novel_circ_001752	519.121	novel_circ_001732	409.724	novel_circ_000617	451.518
novel_circ_001790	519.121	novel_circ_001971	409.724	novel_circ_000640	451.518
novel_circ_001805	519.121	novel_circ_000042	409.724	novel_circ_000720	451.518
novel_circ_001837	519.121	novel_circ_000195	409.724	novel_circ_000901	451.518
novel_circ_001871	519.121	novel_circ_000207	409.724	novel_circ_001008	451.518
novel_circ_001889	519.121	novel_circ_000215	409.724	novel_circ_001094	451.518
novel_circ_001894	519.121	novel_circ_000594	409.724	novel_circ_001146	451.518
novel_circ_001897	519.121	novel_circ_000624	409.724	novel_circ_001221	451.518
novel_circ_001916	519.121	novel_circ_000645	409.724	novel_circ_001296	451.518
novel_circ_001923	519.121	novel_circ_000744	409.724	novel_circ_001405	451.518
novel_circ_001963	519.121	novel_circ_000779	409.724	novel_circ_001440	451.518
novel_circ_001969	519.121	novel_circ_000899	409.724	novel_circ_001446	451.518
novel_circ_001971	519.121	novel_circ_001078	409.724	novel_circ_001470	451.518
novel_circ_001974	519.121	novel_circ_001224	409.724	novel_circ_001526	451.518
novel_circ_001978	519.121	novel_circ_001245	409.724	novel_circ_001566	451.518
novel_circ_001982	519.121	novel_circ_001559	409.724	novel_circ_001579	451.518
novel_circ_001999	519.121	novel_circ_001645	409.724	novel_circ_001667	451.518
novel_circ_002020	519.121	novel_circ_001652	409.724	novel_circ_001909	451.518
novel_circ_002029	519.121	novel_circ_001891	409.724	novel_circ_001942	451.518
novel_circ_002032	519.121	novel_circ_002064	409.724	novel_circ_000519	338.639
novel_circ_002035	519.121	novel_circ_002076	409.724	novel_circ_001475	338.639
novel_circ_002039	519.121	novel_circ_000135	409.724	novel_circ_001264	338.639
novel_circ_002046	519.121	novel_circ_000139	409.724	novel_circ_000360	338.639
novel_circ_000004	346.081	novel_circ_000280	409.724	novel_circ_000199	338.639
novel_circ_000013	346.081	novel_circ_000359	409.724	novel_circ_000837	338.639
novel_circ_000017	346.081	novel_circ_000366	409.724	novel_circ_000774	338.639
novel_circ_000031	346.081	novel_circ_000378	409.724	novel_circ_001261	338.639
novel_circ_000033	346.081	novel_circ_000497	409.724	novel_circ_000047	338.639
novel_circ_000038	346.081	novel_circ_000524	409.724	novel_circ_001877	338.639
novel_circ_000042	346.081	novel_circ_000651	409.724	novel_circ_000757	338.639
novel_circ_000048	346.081	novel_circ_000898	409.724	novel_circ_001795	338.639
novel_circ_000054	346.081	novel_circ_000937	409.724	novel_circ_000646	338.639
novel_circ_000060	346.081	novel_circ_000948	409.724	novel_circ_000286	338.639
novel_circ_000078	346.081	novel_circ_001005	409.724	novel_circ_000916	338.639
novel_circ_000081	346.081	novel_circ_001017	409.724	novel_circ_001471	338.639
novel_circ_000093	346.081	novel_circ_001061	409.724	novel_circ_002035	338.639
novel_circ_000099	346.081	novel_circ_001179	409.724	novel_circ_000031	338.639
novel_circ_000103	346.081	novel_circ_001240	409.724	novel_circ_001813	338.639
novel_circ_000114	346.081	novel_circ_001254	409.724	novel_circ_000529	338.639
novel_circ_000120	346.081	novel_circ_001269	409.724	novel_circ_001356	338.639
novel_circ_000127	346.081	novel_circ_001402	409.724	novel_circ_001413	338.639
novel_circ_000132	346.081	novel_circ_001410	409.724	novel_circ_000334	338.639
novel_circ_000141	346.081	novel_circ_001412	409.724	novel_circ_000663	338.639
novel_circ_000142	346.081	novel_circ_001423	409.724	novel_circ_000258	338.639
novel_circ_000143	346.081	novel_circ_001452	409.724	novel_circ_000621	338.639
novel_circ_000153	346.081	novel_circ_001594	409.724	novel_circ_000281	338.639
novel_circ_000161	346.081	novel_circ_001627	409.724	novel_circ_001132	338.639
novel_circ_000168	346.081	novel_circ_001701	409.724	novel_circ_001007	338.639
novel_circ_000170	346.081	novel_circ_001734	409.724	novel_circ_000208	338.639
novel_circ_000175	346.081	novel_circ_001743	409.724	novel_circ_000849	338.639
novel_circ_000194	346.081	novel_circ_001784	409.724	novel_circ_001318	338.639
novel_circ_000195	346.081	novel_circ_001911	409.724	novel_circ_001461	338.639
novel_circ_000197	346.081	novel_circ_001995	409.724	novel_circ_000042	338.639
novel_circ_000198	346.081	novel_circ_002045	409.724	novel_circ_000899	338.639
novel_circ_000204	346.081	novel_circ_000049	409.724	novel_circ_001078	338.639
novel_circ_000205	346.081	novel_circ_000055	409.724	novel_circ_001645	338.639
novel_circ_000207	346.081	novel_circ_000098	409.724	novel_circ_000135	338.639
novel_circ_000209	346.081	novel_circ_000110	409.724	novel_circ_000898	338.639
novel_circ_000211	346.081	novel_circ_000167	409.724	novel_circ_001179	338.639
novel_circ_000212	346.081	novel_circ_000184	409.724	novel_circ_002045	338.639
novel_circ_000215	346.081	novel_circ_000196	409.724	novel_circ_000278	338.639
novel_circ_000237	346.081	novel_circ_000271	409.724	novel_circ_000718	338.639
novel_circ_000246	346.081	novel_circ_000278	409.724	novel_circ_000985	338.639
novel_circ_000253	346.081	novel_circ_000363	409.724	novel_circ_001145	338.639
novel_circ_000257	346.081	novel_circ_000385	409.724	novel_circ_001607	338.639
novel_circ_000279	346.081	novel_circ_000424	409.724	novel_circ_001804	338.639
novel_circ_000289	346.081	novel_circ_000428	409.724	novel_circ_000116	338.639
novel_circ_000292	346.081	novel_circ_000430	409.724	novel_circ_001775	338.639
novel_circ_000302	346.081	novel_circ_000563	409.724	novel_circ_001767	338.639
novel_circ_000303	346.081	novel_circ_000586	409.724	novel_circ_001371	338.639
novel_circ_000321	346.081	novel_circ_000587	409.724	novel_circ_001059	338.639
novel_circ_000323	346.081	novel_circ_000619	409.724	novel_circ_001358	338.639
novel_circ_000325	346.081	novel_circ_000626	409.724	novel_circ_001426	338.639
novel_circ_000341	346.081	novel_circ_000652	409.724	novel_circ_000214	338.639
novel_circ_000347	346.081	novel_circ_000684	409.724	novel_circ_000469	338.639
novel_circ_000361	346.081	novel_circ_000697	409.724	novel_circ_000683	338.639
novel_circ_000362	346.081	novel_circ_000715	409.724	novel_circ_001091	338.639
novel_circ_000372	346.081	novel_circ_000718	409.724	novel_circ_001103	338.639
novel_circ_000388	346.081	novel_circ_000790	409.724	novel_circ_001162	338.639
novel_circ_000396	346.081	novel_circ_000894	409.724	novel_circ_001449	338.639
novel_circ_000405	346.081	novel_circ_000926	409.724	novel_circ_000009	338.639
novel_circ_000407	346.081	novel_circ_000985	409.724	novel_circ_000294	338.639
novel_circ_000415	346.081	novel_circ_000991	409.724	novel_circ_000351	338.639
novel_circ_000419	346.081	novel_circ_001001	409.724	novel_circ_000431	338.639
novel_circ_000423	346.081	novel_circ_001013	409.724	novel_circ_000728	338.639
novel_circ_000425	346.081	novel_circ_001034	409.724	novel_circ_002025	338.639
novel_circ_000440	346.081	novel_circ_001046	409.724	novel_circ_000602	338.639
novel_circ_000448	346.081	novel_circ_001118	409.724	novel_circ_000279	338.639
novel_circ_000451	346.081	novel_circ_001129	409.724	novel_circ_000425	338.639
novel_circ_000453	346.081	novel_circ_001145	409.724	novel_circ_000518	338.639
novel_circ_000471	346.081	novel_circ_001150	409.724	novel_circ_000904	338.639
novel_circ_000475	346.081	novel_circ_001171	409.724	novel_circ_001625	338.639
novel_circ_000477	346.081	novel_circ_001177	409.724	novel_circ_000172	338.639
novel_circ_000499	346.081	novel_circ_001191	409.724	novel_circ_000322	338.639
novel_circ_000508	346.081	novel_circ_001217	409.724	novel_circ_000698	338.639
novel_circ_000511	346.081	novel_circ_001287	409.724	novel_circ_001027	338.639
novel_circ_000513	346.081	novel_circ_001303	409.724	novel_circ_001251	338.639
novel_circ_000518	346.081	novel_circ_001391	409.724	novel_circ_001362	338.639
novel_circ_000539	346.081	novel_circ_001399	409.724	novel_circ_001443	338.639
novel_circ_000541	346.081	novel_circ_001484	409.724	novel_circ_001482	338.639
novel_circ_000544	346.081	novel_circ_001517	409.724	novel_circ_001669	338.639
novel_circ_000551	346.081	novel_circ_001527	409.724	novel_circ_001735	338.639
novel_circ_000554	346.081	novel_circ_001570	409.724	novel_circ_001776	338.639
novel_circ_000555	346.081	novel_circ_001597	409.724	novel_circ_001840	338.639
novel_circ_000568	346.081	novel_circ_001607	409.724	novel_circ_001908	338.639
novel_circ_000583	346.081	novel_circ_001711	409.724	novel_circ_001968	338.639
novel_circ_000589	346.081	novel_circ_001804	409.724	novel_circ_000010	338.639
novel_circ_000594	346.081	novel_circ_001836	409.724	novel_circ_000105	338.639
novel_circ_000599	346.081	novel_circ_001851	409.724	novel_circ_000111	338.639
novel_circ_000606	346.081	novel_circ_001860	409.724	novel_circ_000291	338.639
novel_circ_000608	346.081	novel_circ_001985	409.724	novel_circ_000454	338.639
novel_circ_000615	346.081	novel_circ_002018	409.724	novel_circ_000605	338.639
novel_circ_000620	346.081	novel_circ_002028	409.724	novel_circ_001101	338.639
novel_circ_000624	346.081	novel_circ_002060	409.724	novel_circ_001161	338.639
novel_circ_000636	346.081	novel_circ_000203	273.149	novel_circ_001343	338.639
novel_circ_000637	346.081	novel_circ_000842	273.149	novel_circ_001477	338.639
novel_circ_000642	346.081	novel_circ_001408	273.149	novel_circ_001609	338.639
novel_circ_000645	346.081	novel_circ_000116	273.149	novel_circ_001623	338.639
novel_circ_000648	346.081	novel_circ_000149	273.149	novel_circ_001730	338.639
novel_circ_000662	346.081	novel_circ_001486	273.149	novel_circ_001128	338.639
novel_circ_000672	346.081	novel_circ_001755	273.149	novel_circ_001357	338.639
novel_circ_000673	346.081	novel_circ_001775	273.149	novel_circ_001037	338.639
novel_circ_000676	346.081	novel_circ_000558	273.149	novel_circ_001099	338.639
novel_circ_000677	346.081	novel_circ_000570	273.149	novel_circ_000143	338.639
novel_circ_000696	346.081	novel_circ_000820	273.149	novel_circ_000551	338.639
novel_circ_000705	346.081	novel_circ_000960	273.149	novel_circ_001229	338.639
novel_circ_000709	346.081	novel_circ_001967	273.149	novel_circ_001553	338.639
novel_circ_000721	346.081	novel_circ_000076	273.149	novel_circ_000267	338.639
novel_circ_000730	346.081	novel_circ_000117	273.149	novel_circ_000310	338.639
novel_circ_000744	346.081	novel_circ_001186	273.149	novel_circ_000532	338.639
novel_circ_000746	346.081	novel_circ_001194	273.149	novel_circ_001038	338.639
novel_circ_000755	346.081	novel_circ_001326	273.149	novel_circ_001139	338.639
novel_circ_000756	346.081	novel_circ_001333	273.149	novel_circ_001306	338.639
novel_circ_000761	346.081	novel_circ_001480	273.149	novel_circ_001642	338.639
novel_circ_000763	346.081	novel_circ_001767	273.149	novel_circ_001821	338.639
novel_circ_000768	346.081	novel_circ_000178	273.149	novel_circ_000097	338.639
novel_circ_000770	346.081	novel_circ_000522	273.149	novel_circ_000118	338.639
novel_circ_000771	346.081	novel_circ_000661	273.149	novel_circ_000219	338.639
novel_circ_000776	346.081	novel_circ_001210	273.149	novel_circ_000324	338.639
novel_circ_000779	346.081	novel_circ_001273	273.149	novel_circ_000364	338.639
novel_circ_000780	346.081	novel_circ_001286	273.149	novel_circ_000397	338.639
novel_circ_000783	346.081	novel_circ_001302	273.149	novel_circ_000450	338.639
novel_circ_000791	346.081	novel_circ_001307	273.149	novel_circ_000487	338.639
novel_circ_000793	346.081	novel_circ_001371	273.149	novel_circ_000689	338.639
novel_circ_000813	346.081	novel_circ_001414	273.149	novel_circ_000831	338.639
novel_circ_000817	346.081	novel_circ_001466	273.149	novel_circ_000872	338.639
novel_circ_000824	346.081	novel_circ_001684	273.149	novel_circ_000877	338.639
novel_circ_000825	346.081	novel_circ_001697	273.149	novel_circ_000918	338.639
novel_circ_000826	346.081	novel_circ_002020	273.149	novel_circ_000941	338.639
novel_circ_000837	346.081	novel_circ_002029	273.149	novel_circ_000946	338.639
novel_circ_000839	346.081	novel_circ_002032	273.149	novel_circ_000956	338.639
novel_circ_000848	346.081	novel_circ_002046	273.149	novel_circ_001029	338.639
novel_circ_000880	346.081	novel_circ_000093	273.149	novel_circ_001135	338.639
novel_circ_000881	346.081	novel_circ_000198	273.149	novel_circ_001206	338.639
novel_circ_000889	346.081	novel_circ_000237	273.149	novel_circ_001231	338.639
novel_circ_000891	346.081	novel_circ_000302	273.149	novel_circ_001379	338.639
novel_circ_000899	346.081	novel_circ_000321	273.149	novel_circ_001389	338.639
novel_circ_000904	346.081	novel_circ_000323	273.149	novel_circ_001507	338.639
novel_circ_000905	346.081	novel_circ_000325	273.149	novel_circ_001626	338.639
novel_circ_000920	346.081	novel_circ_000477	273.149	novel_circ_001636	338.639
novel_circ_000931	346.081	novel_circ_000568	273.149	novel_circ_001638	338.639
novel_circ_000933	346.081	novel_circ_000606	273.149	novel_circ_001690	338.639
novel_circ_000939	346.081	novel_circ_000608	273.149	novel_circ_001736	338.639
novel_circ_000943	346.081	novel_circ_000620	273.149	novel_circ_001866	338.639
novel_circ_000955	346.081	novel_circ_000673	273.149	novel_circ_001870	338.639
novel_circ_000958	346.081	novel_circ_000696	273.149	novel_circ_001931	338.639
novel_circ_000959	346.081	novel_circ_000768	273.149	novel_circ_002047	338.639
novel_circ_000964	346.081	novel_circ_000791	273.149	novel_circ_000857	225.759
novel_circ_000981	346.081	novel_circ_000826	273.149	novel_circ_001568	225.759
novel_circ_000988	346.081	novel_circ_000964	273.149	novel_circ_000805	225.759
novel_circ_000993	346.081	novel_circ_000988	273.149	novel_circ_000030	225.759
novel_circ_000996	346.081	novel_circ_001016	273.149	novel_circ_001879	225.759
novel_circ_001010	346.081	novel_circ_001020	273.149	novel_circ_001819	225.759
novel_circ_001012	346.081	novel_circ_001059	273.149	novel_circ_000304	225.759
novel_circ_001016	346.081	novel_circ_001097	273.149	novel_circ_000622	225.759
novel_circ_001020	346.081	novel_circ_001152	273.149	novel_circ_001315	225.759
novel_circ_001021	346.081	novel_circ_001164	273.149	novel_circ_000176	225.759
novel_circ_001043	346.081	novel_circ_001358	273.149	novel_circ_000979	225.759
novel_circ_001045	346.081	novel_circ_001370	273.149	novel_circ_001211	225.759
novel_circ_001059	346.081	novel_circ_001407	273.149	novel_circ_001168	225.759
novel_circ_001071	346.081	novel_circ_001426	273.149	novel_circ_001200	225.759
novel_circ_001073	346.081	novel_circ_001434	273.149	novel_circ_000159	225.759
novel_circ_001078	346.081	novel_circ_001454	273.149	novel_circ_000173	225.759
novel_circ_001084	346.081	novel_circ_001536	273.149	novel_circ_000495	225.759
novel_circ_001085	346.081	novel_circ_001612	273.149	novel_circ_001281	225.759
novel_circ_001097	346.081	novel_circ_001628	273.149	novel_circ_001493	225.759
novel_circ_001140	346.081	novel_circ_001650	273.149	novel_circ_002055	225.759
novel_circ_001141	346.081	novel_circ_001661	273.149	novel_circ_000494	225.759
novel_circ_001142	346.081	novel_circ_001693	273.149	novel_circ_001348	225.759
novel_circ_001148	346.081	novel_circ_001744	273.149	novel_circ_001979	225.759
novel_circ_001149	346.081	novel_circ_001792	273.149	novel_circ_000536	225.759
novel_circ_001152	346.081	novel_circ_001953	273.149	novel_circ_000806	225.759
novel_circ_001157	346.081	novel_circ_002007	273.149	novel_circ_001223	225.759
novel_circ_001163	346.081	novel_circ_002008	273.149	novel_circ_000822	225.759
novel_circ_001164	346.081	novel_circ_002014	273.149	novel_circ_001586	225.759
novel_circ_001176	346.081	novel_circ_000002	273.149	novel_circ_001641	225.759
novel_circ_001178	346.081	novel_circ_000079	273.149	novel_circ_001089	225.759
novel_circ_001193	346.081	novel_circ_000109	273.149	novel_circ_000962	225.759
novel_circ_001197	346.081	novel_circ_000123	273.149	novel_circ_001026	225.759
novel_circ_001201	346.081	novel_circ_000126	273.149	novel_circ_001904	225.759
novel_circ_001224	346.081	novel_circ_000202	273.149	novel_circ_000207	225.759
novel_circ_001228	346.081	novel_circ_000214	273.149	novel_circ_000624	225.759
novel_circ_001229	346.081	novel_circ_000268	273.149	novel_circ_001224	225.759
novel_circ_001237	346.081	novel_circ_000376	273.149	novel_circ_001652	225.759
novel_circ_001245	346.081	novel_circ_000384	273.149	novel_circ_001061	225.759
novel_circ_001250	346.081	novel_circ_000446	273.149	novel_circ_001743	225.759
novel_circ_001259	346.081	novel_circ_000469	273.149	novel_circ_000385	225.759
novel_circ_001262	346.081	novel_circ_000486	273.149	novel_circ_001171	225.759
novel_circ_001275	346.081	novel_circ_000664	273.149	novel_circ_001517	225.759
novel_circ_001279	346.081	novel_circ_000683	273.149	novel_circ_001527	225.759
novel_circ_001288	346.081	novel_circ_001000	273.149	novel_circ_001570	225.759
novel_circ_001291	346.081	novel_circ_001002	273.149	novel_circ_001836	225.759
novel_circ_001308	346.081	novel_circ_001042	273.149	novel_circ_000842	225.759
novel_circ_001329	346.081	novel_circ_001074	273.149	novel_circ_001408	225.759
novel_circ_001332	346.081	novel_circ_001091	273.149	novel_circ_001486	225.759
novel_circ_001339	346.081	novel_circ_001103	273.149	novel_circ_000558	225.759
novel_circ_001342	346.081	novel_circ_001162	273.149	novel_circ_000960	225.759
novel_circ_001358	346.081	novel_circ_001188	273.149	novel_circ_001326	225.759
novel_circ_001363	346.081	novel_circ_001290	273.149	novel_circ_001333	225.759
novel_circ_001364	346.081	novel_circ_001350	273.149	novel_circ_000661	225.759
novel_circ_001370	346.081	novel_circ_001449	273.149	novel_circ_001307	225.759
novel_circ_001381	346.081	novel_circ_001456	273.149	novel_circ_002029	225.759
novel_circ_001393	346.081	novel_circ_001468	273.149	novel_circ_000198	225.759
novel_circ_001397	346.081	novel_circ_001490	273.149	novel_circ_000237	225.759
novel_circ_001401	346.081	novel_circ_001525	273.149	novel_circ_000568	225.759
novel_circ_001404	346.081	novel_circ_001606	273.149	novel_circ_000673	225.759
novel_circ_001407	346.081	novel_circ_001664	273.149	novel_circ_000826	225.759
novel_circ_001422	346.081	novel_circ_001665	273.149	novel_circ_000988	225.759
novel_circ_001426	346.081	novel_circ_001685	273.149	novel_circ_001016	225.759
novel_circ_001434	346.081	novel_circ_001831	273.149	novel_circ_001370	225.759
novel_circ_001439	346.081	novel_circ_001907	273.149	novel_circ_001454	225.759
novel_circ_001442	346.081	novel_circ_001966	273.149	novel_circ_001536	225.759
novel_circ_001444	346.081	novel_circ_001977	273.149	novel_circ_001744	225.759
novel_circ_001445	346.081	novel_circ_001997	273.149	novel_circ_002008	225.759
novel_circ_001454	346.081	novel_circ_002011	273.149	novel_circ_002014	225.759
novel_circ_001459	346.081	novel_circ_002050	273.149	novel_circ_000109	225.759
novel_circ_001463	346.081	novel_circ_002058	273.149	novel_circ_000126	225.759
novel_circ_001469	346.081	novel_circ_002059	273.149	novel_circ_000384	225.759
novel_circ_001494	346.081	novel_circ_000009	273.149	novel_circ_001685	225.759
novel_circ_001504	346.081	novel_circ_000015	273.149	novel_circ_001997	225.759
novel_circ_001510	346.081	novel_circ_000058	273.149	novel_circ_002058	225.759
novel_circ_001524	346.081	novel_circ_000059	273.149	novel_circ_000015	225.759
novel_circ_001536	346.081	novel_circ_000068	273.149	novel_circ_000059	225.759
novel_circ_001547	346.081	novel_circ_000087	273.149	novel_circ_000266	225.759
novel_circ_001549	346.081	novel_circ_000096	273.149	novel_circ_000290	225.759
novel_circ_001552	346.081	novel_circ_000107	273.149	novel_circ_000326	225.759
novel_circ_001553	346.081	novel_circ_000128	273.149	novel_circ_000375	225.759
novel_circ_001558	346.081	novel_circ_000165	273.149	novel_circ_000467	225.759
novel_circ_001559	346.081	novel_circ_000191	273.149	novel_circ_000498	225.759
novel_circ_001595	346.081	novel_circ_000193	273.149	novel_circ_000669	225.759
novel_circ_001605	346.081	novel_circ_000206	273.149	novel_circ_000685	225.759
novel_circ_001610	346.081	novel_circ_000240	273.149	novel_circ_000851	225.759
novel_circ_001612	346.081	novel_circ_000249	273.149	novel_circ_000886	225.759
novel_circ_001616	346.081	novel_circ_000251	273.149	novel_circ_000971	225.759
novel_circ_001619	346.081	novel_circ_000259	273.149	novel_circ_000990	225.759
novel_circ_001625	346.081	novel_circ_000266	273.149	novel_circ_001080	225.759
novel_circ_001628	346.081	novel_circ_000272	273.149	novel_circ_001181	225.759
novel_circ_001645	346.081	novel_circ_000282	273.149	novel_circ_001301	225.759
novel_circ_001646	346.081	novel_circ_000290	273.149	novel_circ_001386	225.759
novel_circ_001650	346.081	novel_circ_000294	273.149	novel_circ_001411	225.759
novel_circ_001652	346.081	novel_circ_000300	273.149	novel_circ_001516	225.759
novel_circ_001660	346.081	novel_circ_000320	273.149	novel_circ_001572	225.759
novel_circ_001661	346.081	novel_circ_000326	273.149	novel_circ_001613	225.759
novel_circ_001681	346.081	novel_circ_000330	273.149	novel_circ_001723	225.759
novel_circ_001693	346.081	novel_circ_000350	273.149	novel_circ_001812	225.759
novel_circ_001696	346.081	novel_circ_000351	273.149	novel_circ_001835	225.759
novel_circ_001699	346.081	novel_circ_000358	273.149	novel_circ_001993	225.759
novel_circ_001704	346.081	novel_circ_000375	273.149	novel_circ_002051	225.759
novel_circ_001706	346.081	novel_circ_000382	273.149	novel_circ_000044	225.759
novel_circ_001733	346.081	novel_circ_000417	273.149	novel_circ_001816	225.759
novel_circ_001737	346.081	novel_circ_000431	273.149	novel_circ_001886	225.759
novel_circ_001738	346.081	novel_circ_000433	273.149	novel_circ_002002	225.759
novel_circ_001744	346.081	novel_circ_000467	273.149	novel_circ_000585	225.759
novel_circ_001749	346.081	novel_circ_000473	273.149	novel_circ_000612	225.759
novel_circ_001751	346.081	novel_circ_000490	273.149	novel_circ_000120	225.759
novel_circ_001757	346.081	novel_circ_000492	273.149	novel_circ_000347	225.759
novel_circ_001763	346.081	novel_circ_000496	273.149	novel_circ_000448	225.759
novel_circ_001792	346.081	novel_circ_000498	273.149	novel_circ_000471	225.759
novel_circ_001794	346.081	novel_circ_000504	273.149	novel_circ_000499	225.759
novel_circ_001801	346.081	novel_circ_000507	273.149	novel_circ_000648	225.759
novel_circ_001810	346.081	novel_circ_000515	273.149	novel_circ_000730	225.759
novel_circ_001833	346.081	novel_circ_000537	273.149	novel_circ_000776	225.759
novel_circ_001839	346.081	novel_circ_000548	273.149	novel_circ_000783	225.759
novel_circ_001854	346.081	novel_circ_000559	273.149	novel_circ_000824	225.759
novel_circ_001864	346.081	novel_circ_000566	273.149	novel_circ_001364	225.759
novel_circ_001885	346.081	novel_circ_000604	273.149	novel_circ_001401	225.759
novel_circ_001891	346.081	novel_circ_000607	273.149	novel_circ_001445	225.759
novel_circ_001917	346.081	novel_circ_000609	273.149	novel_circ_000090	225.759
novel_circ_001918	346.081	novel_circ_000614	273.149	novel_circ_000313	225.759
novel_circ_001922	346.081	novel_circ_000616	273.149	novel_circ_000319	225.759
novel_circ_001935	346.081	novel_circ_000660	273.149	novel_circ_000381	225.759
novel_circ_001941	346.081	novel_circ_000669	273.149	novel_circ_000509	225.759
novel_circ_001947	346.081	novel_circ_000685	273.149	novel_circ_000745	225.759
novel_circ_001953	346.081	novel_circ_000692	273.149	novel_circ_000978	225.759
novel_circ_001990	346.081	novel_circ_000701	273.149	novel_circ_001100	225.759
novel_circ_002000	346.081	novel_circ_000728	273.149	novel_circ_001314	225.759
novel_circ_002004	346.081	novel_circ_000731	273.149	novel_circ_001534	225.759
novel_circ_002007	346.081	novel_circ_000740	273.149	novel_circ_001639	225.759
novel_circ_002008	346.081	novel_circ_000743	273.149	novel_circ_001770	225.759
novel_circ_002014	346.081	novel_circ_000750	273.149	novel_circ_001910	225.759
novel_circ_002017	346.081	novel_circ_000751	273.149	novel_circ_000256	225.759
novel_circ_002048	346.081	novel_circ_000764	273.149	novel_circ_000308	225.759
novel_circ_002064	346.081	novel_circ_000767	273.149	novel_circ_000510	225.759
novel_circ_002071	346.081	novel_circ_000773	273.149	novel_circ_000520	225.759
novel_circ_002073	346.081	novel_circ_000801	273.149	novel_circ_000782	225.759
novel_circ_002076	346.081	novel_circ_000802	273.149	novel_circ_000809	225.759
novel_circ_002077	346.081	novel_circ_000804	273.149	novel_circ_000830	225.759
novel_circ_000002	173.04	novel_circ_000811	273.149	novel_circ_000925	225.759
novel_circ_000006	173.04	novel_circ_000836	273.149	novel_circ_000928	225.759
novel_circ_000008	173.04	novel_circ_000840	273.149	novel_circ_000987	225.759
novel_circ_000024	173.04	novel_circ_000843	273.149	novel_circ_001044	225.759
novel_circ_000029	173.04	novel_circ_000851	273.149	novel_circ_001056	225.759
novel_circ_000041	173.04	novel_circ_000855	273.149	novel_circ_001104	225.759
novel_circ_000050	173.04	novel_circ_000868	273.149	novel_circ_001147	225.759
novel_circ_000052	173.04	novel_circ_000883	273.149	novel_circ_001153	225.759
novel_circ_000064	173.04	novel_circ_000886	273.149	novel_circ_001246	225.759
novel_circ_000066	173.04	novel_circ_000887	273.149	novel_circ_001278	225.759
novel_circ_000079	173.04	novel_circ_000923	273.149	novel_circ_001420	225.759
novel_circ_000089	173.04	novel_circ_000971	273.149	novel_circ_001441	225.759
novel_circ_000090	173.04	novel_circ_000973	273.149	novel_circ_001501	225.759
novel_circ_000104	173.04	novel_circ_000982	273.149	novel_circ_001513	225.759
novel_circ_000109	173.04	novel_circ_000983	273.149	novel_circ_001769	225.759
novel_circ_000119	173.04	novel_circ_000990	273.149	novel_circ_001920	225.759
novel_circ_000122	173.04	novel_circ_000992	273.149	novel_circ_002036	225.759
novel_circ_000123	173.04	novel_circ_001022	273.149	novel_circ_002067	225.759
novel_circ_000126	173.04	novel_circ_001051	273.149	novel_circ_000796	225.759
novel_circ_000135	173.04	novel_circ_001053	273.149	novel_circ_001720	225.759
novel_circ_000139	173.04	novel_circ_001057	273.149	novel_circ_001873	225.759
novel_circ_000144	173.04	novel_circ_001066	273.149	novel_circ_000913	225.759
novel_circ_000147	173.04	novel_circ_001075	273.149	novel_circ_001331	225.759
novel_circ_000150	173.04	novel_circ_001079	273.149	novel_circ_000127	225.759
novel_circ_000160	173.04	novel_circ_001080	273.149	novel_circ_000168	225.759
novel_circ_000172	173.04	novel_circ_001082	273.149	novel_circ_000440	225.759
novel_circ_000179	173.04	novel_circ_001083	273.149	novel_circ_000676	225.759
novel_circ_000202	173.04	novel_circ_001095	273.149	novel_circ_000839	225.759
novel_circ_000214	173.04	novel_circ_001096	273.149	novel_circ_000889	225.759
novel_circ_000217	173.04	novel_circ_001113	273.149	novel_circ_001149	225.759
novel_circ_000220	173.04	novel_circ_001120	273.149	novel_circ_001228	225.759
novel_circ_000230	173.04	novel_circ_001123	273.149	novel_circ_001459	225.759
novel_circ_000232	173.04	novel_circ_001133	273.149	novel_circ_001696	225.759
novel_circ_000239	173.04	novel_circ_001144	273.149	novel_circ_001733	225.759
novel_circ_000243	173.04	novel_circ_001181	273.149	novel_circ_001763	225.759
novel_circ_000261	173.04	novel_circ_001184	273.149	novel_circ_002000	225.759
novel_circ_000263	173.04	novel_circ_001189	273.149	novel_circ_000008	225.759
novel_circ_000265	173.04	novel_circ_001198	273.149	novel_circ_000239	225.759
novel_circ_000267	173.04	novel_circ_001205	273.149	novel_circ_000263	225.759
novel_circ_000268	173.04	novel_circ_001218	273.149	novel_circ_000439	225.759
novel_circ_000274	173.04	novel_circ_001220	273.149	novel_circ_000564	225.759
novel_circ_000276	173.04	novel_circ_001222	273.149	novel_circ_000649	225.759
novel_circ_000280	173.04	novel_circ_001225	273.149	novel_circ_000670	225.759
novel_circ_000281	173.04	novel_circ_001234	273.149	novel_circ_000700	225.759
novel_circ_000288	173.04	novel_circ_001252	273.149	novel_circ_000888	225.759
novel_circ_000310	173.04	novel_circ_001282	273.149	novel_circ_000951	225.759
novel_circ_000313	173.04	novel_circ_001301	273.149	novel_circ_000976	225.759
novel_circ_000316	173.04	novel_circ_001320	273.149	novel_circ_001058	225.759
novel_circ_000319	173.04	novel_circ_001321	273.149	novel_circ_001158	225.759
novel_circ_000322	173.04	novel_circ_001328	273.149	novel_circ_001190	225.759
novel_circ_000331	173.04	novel_circ_001341	273.149	novel_circ_001503	225.759
novel_circ_000359	173.04	novel_circ_001354	273.149	novel_circ_001585	225.759
novel_circ_000366	173.04	novel_circ_001369	273.149	novel_circ_001622	225.759
novel_circ_000367	173.04	novel_circ_001372	273.149	novel_circ_001760	225.759
novel_circ_000376	173.04	novel_circ_001382	273.149	novel_circ_001765	225.759
novel_circ_000378	173.04	novel_circ_001386	273.149	novel_circ_001798	225.759
novel_circ_000381	173.04	novel_circ_001392	273.149	novel_circ_001834	225.759
novel_circ_000384	173.04	novel_circ_001395	273.149	novel_circ_001936	225.759
novel_circ_000393	173.04	novel_circ_001406	273.149	novel_circ_001940	225.759
novel_circ_000411	173.04	novel_circ_001411	273.149	novel_circ_000011	225.759
novel_circ_000421	173.04	novel_circ_001448	273.149	novel_circ_000014	225.759
novel_circ_000432	173.04	novel_circ_001458	273.149	novel_circ_000028	225.759
novel_circ_000434	173.04	novel_circ_001479	273.149	novel_circ_000056	225.759
novel_circ_000439	173.04	novel_circ_001500	273.149	novel_circ_000061	225.759
novel_circ_000443	173.04	novel_circ_001516	273.149	novel_circ_000077	225.759
novel_circ_000445	173.04	novel_circ_001518	273.149	novel_circ_000091	225.759
novel_circ_000446	173.04	novel_circ_001520	273.149	novel_circ_000092	225.759
novel_circ_000457	173.04	novel_circ_001555	273.149	novel_circ_000125	225.759
novel_circ_000466	173.04	novel_circ_001563	273.149	novel_circ_000137	225.759
novel_circ_000469	173.04	novel_circ_001572	273.149	novel_circ_000163	225.759
novel_circ_000476	173.04	novel_circ_001574	273.149	novel_circ_000169	225.759
novel_circ_000481	173.04	novel_circ_001575	273.149	novel_circ_000174	225.759
novel_circ_000482	173.04	novel_circ_001576	273.149	novel_circ_000177	225.759
novel_circ_000486	173.04	novel_circ_001577	273.149	novel_circ_000216	225.759
novel_circ_000497	173.04	novel_circ_001589	273.149	novel_circ_000226	225.759
novel_circ_000509	173.04	novel_circ_001590	273.149	novel_circ_000260	225.759
novel_circ_000524	173.04	novel_circ_001596	273.149	novel_circ_000262	225.759
novel_circ_000532	173.04	novel_circ_001613	273.149	novel_circ_000273	225.759
novel_circ_000536	173.04	novel_circ_001614	273.149	novel_circ_000275	225.759
novel_circ_000540	173.04	novel_circ_001632	273.149	novel_circ_000295	225.759
novel_circ_000543	173.04	novel_circ_001640	273.149	novel_circ_000348	225.759
novel_circ_000549	173.04	novel_circ_001662	273.149	novel_circ_000352	225.759
novel_circ_000561	173.04	novel_circ_001668	273.149	novel_circ_000365	225.759
novel_circ_000564	173.04	novel_circ_001694	273.149	novel_circ_000373	225.759
novel_circ_000574	173.04	novel_circ_001707	273.149	novel_circ_000409	225.759
novel_circ_000584	173.04	novel_circ_001710	273.149	novel_circ_000418	225.759
novel_circ_000601	173.04	novel_circ_001715	273.149	novel_circ_000461	225.759
novel_circ_000634	173.04	novel_circ_001723	273.149	novel_circ_000462	225.759
novel_circ_000638	173.04	novel_circ_001759	273.149	novel_circ_000464	225.759
novel_circ_000647	173.04	novel_circ_001774	273.149	novel_circ_000478	225.759
novel_circ_000649	173.04	novel_circ_001779	273.149	novel_circ_000485	225.759
novel_circ_000651	173.04	novel_circ_001781	273.149	novel_circ_000525	225.759
novel_circ_000656	173.04	novel_circ_001788	273.149	novel_circ_000531	225.759
novel_circ_000664	173.04	novel_circ_001797	273.149	novel_circ_000545	225.759
novel_circ_000665	173.04	novel_circ_001808	273.149	novel_circ_000577	225.759
novel_circ_000666	173.04	novel_circ_001812	273.149	novel_circ_000588	225.759
novel_circ_000670	173.04	novel_circ_001815	273.149	novel_circ_000591	225.759
novel_circ_000683	173.04	novel_circ_001826	273.149	novel_circ_000595	225.759
novel_circ_000698	173.04	novel_circ_001828	273.149	novel_circ_000598	225.759
novel_circ_000700	173.04	novel_circ_001835	273.149	novel_circ_000639	225.759
novel_circ_000727	173.04	novel_circ_001859	273.149	novel_circ_000657	225.759
novel_circ_000732	173.04	novel_circ_001861	273.149	novel_circ_000674	225.759
novel_circ_000742	173.04	novel_circ_001867	273.149	novel_circ_000687	225.759
novel_circ_000745	173.04	novel_circ_001869	273.149	novel_circ_000707	225.759
novel_circ_000747	173.04	novel_circ_001876	273.149	novel_circ_000712	225.759
novel_circ_000758	173.04	novel_circ_001881	273.149	novel_circ_000714	225.759
novel_circ_000769	173.04	novel_circ_001888	273.149	novel_circ_000716	225.759
novel_circ_000775	173.04	novel_circ_001924	273.149	novel_circ_000729	225.759
novel_circ_000778	173.04	novel_circ_001952	273.149	novel_circ_000739	225.759
novel_circ_000806	173.04	novel_circ_001954	273.149	novel_circ_000765	225.759
novel_circ_000819	173.04	novel_circ_001965	273.149	novel_circ_000787	225.759
novel_circ_000834	173.04	novel_circ_001983	273.149	novel_circ_000799	225.759
novel_circ_000841	173.04	novel_circ_001992	273.149	novel_circ_000803	225.759
novel_circ_000846	173.04	novel_circ_001993	273.149	novel_circ_000850	225.759
novel_circ_000875	173.04	novel_circ_002016	273.149	novel_circ_000852	225.759
novel_circ_000888	173.04	novel_circ_002025	273.149	novel_circ_000853	225.759
novel_circ_000898	173.04	novel_circ_002038	273.149	novel_circ_000873	225.759
novel_circ_000919	173.04	novel_circ_002070	273.149	novel_circ_000874	225.759
novel_circ_000937	173.04	novel_circ_000340	136.575	novel_circ_000890	225.759
novel_circ_000942	173.04	novel_circ_000408	136.575	novel_circ_000911	225.759
novel_circ_000948	173.04	novel_circ_000552	136.575	novel_circ_000934	225.759
novel_circ_000950	173.04	novel_circ_001324	136.575	novel_circ_000970	225.759
novel_circ_000951	173.04	novel_circ_002051	136.575	novel_circ_001028	225.759
novel_circ_000953	173.04	novel_circ_000187	136.575	novel_circ_001030	225.759
novel_circ_000966	173.04	novel_circ_001247	136.575	novel_circ_001054	225.759
novel_circ_000976	173.04	novel_circ_001682	136.575	novel_circ_001055	225.759
novel_circ_000978	173.04	novel_circ_000044	136.575	novel_circ_001065	225.759
novel_circ_000989	173.04	novel_circ_000414	136.575	novel_circ_001069	225.759
novel_circ_000995	173.04	novel_circ_000479	136.575	novel_circ_001136	225.759
novel_circ_001000	173.04	novel_circ_000643	136.575	novel_circ_001151	225.759
novel_circ_001002	173.04	novel_circ_000777	136.575	novel_circ_001174	225.759
novel_circ_001005	173.04	novel_circ_000914	136.575	novel_circ_001185	225.759
novel_circ_001017	173.04	novel_circ_001060	136.575	novel_circ_001203	225.759
novel_circ_001019	173.04	novel_circ_001077	136.575	novel_circ_001212	225.759
novel_circ_001023	173.04	novel_circ_001107	136.575	novel_circ_001239	225.759
novel_circ_001027	173.04	novel_circ_001634	136.575	novel_circ_001249	225.759
novel_circ_001032	173.04	novel_circ_001816	136.575	novel_circ_001256	225.759
novel_circ_001038	173.04	novel_circ_000369	136.575	novel_circ_001305	225.759
novel_circ_001042	173.04	novel_circ_000602	136.575	novel_circ_001313	225.759
novel_circ_001058	173.04	novel_circ_001088	136.575	novel_circ_001376	225.759
novel_circ_001061	173.04	novel_circ_001289	136.575	novel_circ_001385	225.759
novel_circ_001067	173.04	novel_circ_001847	136.575	novel_circ_001390	225.759
novel_circ_001068	173.04	novel_circ_001886	136.575	novel_circ_001394	225.759
novel_circ_001074	173.04	novel_circ_002002	136.575	novel_circ_001427	225.759
novel_circ_001081	173.04	novel_circ_000037	136.575	novel_circ_001432	225.759
novel_circ_001091	173.04	novel_circ_000083	136.575	novel_circ_001438	225.759
novel_circ_001100	173.04	novel_circ_000254	136.575	novel_circ_001447	225.759
novel_circ_001103	173.04	novel_circ_000355	136.575	novel_circ_001476	225.759
novel_circ_001105	173.04	novel_circ_000401	136.575	novel_circ_001483	225.759
novel_circ_001111	173.04	novel_circ_000585	136.575	novel_circ_001491	225.759
novel_circ_001124	173.04	novel_circ_000612	136.575	novel_circ_001496	225.759
novel_circ_001137	173.04	novel_circ_000815	136.575	novel_circ_001497	225.759
novel_circ_001139	173.04	novel_circ_000897	136.575	novel_circ_001521	225.759
novel_circ_001158	173.04	novel_circ_001106	136.575	novel_circ_001539	225.759
novel_circ_001162	173.04	novel_circ_001226	136.575	novel_circ_001557	225.759
novel_circ_001165	173.04	novel_circ_001248	136.575	novel_circ_001560	225.759
novel_circ_001166	173.04	novel_circ_001295	136.575	novel_circ_001564	225.759
novel_circ_001168	173.04	novel_circ_001380	136.575	novel_circ_001565	225.759
novel_circ_001179	173.04	novel_circ_001467	136.575	novel_circ_001571	225.759
novel_circ_001187	173.04	novel_circ_001535	136.575	novel_circ_001573	225.759
novel_circ_001188	173.04	novel_circ_001728	136.575	novel_circ_001580	225.759
novel_circ_001190	173.04	novel_circ_000120	136.575	novel_circ_001583	225.759
novel_circ_001200	173.04	novel_circ_000132	136.575	novel_circ_001584	225.759
novel_circ_001223	173.04	novel_circ_000142	136.575	novel_circ_001587	225.759
novel_circ_001240	173.04	novel_circ_000170	136.575	novel_circ_001588	225.759
novel_circ_001251	173.04	novel_circ_000175	136.575	novel_circ_001591	225.759
novel_circ_001254	173.04	novel_circ_000211	136.575	novel_circ_001598	225.759
novel_circ_001265	173.04	novel_circ_000212	136.575	novel_circ_001670	225.759
novel_circ_001269	173.04	novel_circ_000253	136.575	novel_circ_001695	225.759
novel_circ_001277	173.04	novel_circ_000279	136.575	novel_circ_001712	225.759
novel_circ_001290	173.04	novel_circ_000347	136.575	novel_circ_001714	225.759
novel_circ_001306	173.04	novel_circ_000405	136.575	novel_circ_001716	225.759
novel_circ_001311	173.04	novel_circ_000425	136.575	novel_circ_001722	225.759
novel_circ_001314	173.04	novel_circ_000448	136.575	novel_circ_001725	225.759
novel_circ_001335	173.04	novel_circ_000471	136.575	novel_circ_001746	225.759
novel_circ_001350	173.04	novel_circ_000499	136.575	novel_circ_001747	225.759
novel_circ_001360	173.04	novel_circ_000518	136.575	novel_circ_001782	225.759
novel_circ_001362	173.04	novel_circ_000544	136.575	novel_circ_001783	225.759
novel_circ_001366	173.04	novel_circ_000555	136.575	novel_circ_001787	225.759
novel_circ_001402	173.04	novel_circ_000615	136.575	novel_circ_001814	225.759
novel_circ_001410	173.04	novel_circ_000648	136.575	novel_circ_001823	225.759
novel_circ_001412	173.04	novel_circ_000730	136.575	novel_circ_001844	225.759
novel_circ_001419	173.04	novel_circ_000763	136.575	novel_circ_001846	225.759
novel_circ_001423	173.04	novel_circ_000776	136.575	novel_circ_001849	225.759
novel_circ_001428	173.04	novel_circ_000783	136.575	novel_circ_001855	225.759
novel_circ_001435	173.04	novel_circ_000824	136.575	novel_circ_001857	225.759
novel_circ_001443	173.04	novel_circ_000904	136.575	novel_circ_001863	225.759
novel_circ_001449	173.04	novel_circ_000939	136.575	novel_circ_001884	225.759
novel_circ_001452	173.04	novel_circ_000943	136.575	novel_circ_001913	225.759
novel_circ_001453	173.04	novel_circ_001045	136.575	novel_circ_001925	225.759
novel_circ_001456	173.04	novel_circ_001140	136.575	novel_circ_001934	225.759
novel_circ_001468	173.04	novel_circ_001142	136.575	novel_circ_001946	225.759
novel_circ_001482	173.04	novel_circ_001178	136.575	novel_circ_001948	225.759
novel_circ_001485	173.04	novel_circ_001250	136.575	novel_circ_001949	225.759
novel_circ_001490	173.04	novel_circ_001262	136.575	novel_circ_001950	225.759
novel_circ_001503	173.04	novel_circ_001364	136.575	novel_circ_001957	225.759
novel_circ_001505	173.04	novel_circ_001401	136.575	novel_circ_001962	225.759
novel_circ_001519	173.04	novel_circ_001442	136.575	novel_circ_002012	225.759
novel_circ_001525	173.04	novel_circ_001444	136.575	novel_circ_002030	225.759
novel_circ_001534	173.04	novel_circ_001445	136.575	novel_circ_002031	225.759
novel_circ_001538	173.04	novel_circ_001619	136.575	novel_circ_002037	225.759
novel_circ_001540	173.04	novel_circ_001625	136.575	novel_circ_002041	225.759
novel_circ_001541	173.04	novel_circ_001646	136.575	novel_circ_002043	225.759
novel_circ_001548	173.04	novel_circ_001794	136.575	novel_circ_002078	225.759
novel_circ_001562	173.04	novel_circ_001885	136.575	novel_circ_001969	112.88
novel_circ_001568	173.04	novel_circ_001935	136.575	novel_circ_000932	112.88
novel_circ_001585	173.04	novel_circ_002073	136.575	novel_circ_000961	112.88
novel_circ_001594	173.04	novel_circ_000024	136.575	novel_circ_001474	112.88
novel_circ_001606	173.04	novel_circ_000029	136.575	novel_circ_001409	112.88
novel_circ_001611	173.04	novel_circ_000052	136.575	novel_circ_000818	112.88
novel_circ_001622	173.04	novel_circ_000089	136.575	novel_circ_000130	112.88
novel_circ_001624	173.04	novel_circ_000090	136.575	novel_circ_000436	112.88
novel_circ_001627	173.04	novel_circ_000122	136.575	novel_circ_000407	112.88
novel_circ_001631	173.04	novel_circ_000144	136.575	novel_circ_000959	112.88
novel_circ_001639	173.04	novel_circ_000172	136.575	novel_circ_000022	112.88
novel_circ_001642	173.04	novel_circ_000179	136.575	novel_circ_001741	112.88
novel_circ_001658	173.04	novel_circ_000243	136.575	novel_circ_001197	112.88
novel_circ_001664	173.04	novel_circ_000265	136.575	novel_circ_000434	112.88
novel_circ_001665	173.04	novel_circ_000313	136.575	novel_circ_000638	112.88
novel_circ_001669	173.04	novel_circ_000319	136.575	novel_circ_000221	112.88
novel_circ_001671	173.04	novel_circ_000322	136.575	novel_circ_000309	112.88
novel_circ_001674	173.04	novel_circ_000381	136.575	novel_circ_000629	112.88
novel_circ_001679	173.04	novel_circ_000411	136.575	novel_circ_001450	112.88
novel_circ_001685	173.04	novel_circ_000443	136.575	novel_circ_001757	112.88
novel_circ_001701	173.04	novel_circ_000457	136.575	novel_circ_000232	112.88
novel_circ_001724	173.04	novel_circ_000476	136.575	novel_circ_001032	112.88
novel_circ_001727	173.04	novel_circ_000509	136.575	novel_circ_001187	112.88
novel_circ_001734	173.04	novel_circ_000584	136.575	novel_circ_000590	112.88
novel_circ_001735	173.04	novel_circ_000665	136.575	novel_circ_000628	112.88
novel_circ_001742	173.04	novel_circ_000666	136.575	novel_circ_000772	112.88
novel_circ_001743	173.04	novel_circ_000698	136.575	novel_circ_001436	112.88
novel_circ_001760	173.04	novel_circ_000732	136.575	novel_circ_001929	112.88
novel_circ_001762	173.04	novel_circ_000745	136.575	novel_circ_002024	112.88
novel_circ_001765	173.04	novel_circ_000747	136.575	novel_circ_001786	112.88
novel_circ_001770	173.04	novel_circ_000769	136.575	novel_circ_001912	112.88
novel_circ_001773	173.04	novel_circ_000919	136.575	novel_circ_000694	112.88
novel_circ_001776	173.04	novel_circ_000978	136.575	novel_circ_001263	112.88
novel_circ_001784	173.04	novel_circ_001027	136.575	novel_circ_000148	112.88
novel_circ_001793	173.04	novel_circ_001067	136.575	novel_circ_000792	112.88
novel_circ_001796	173.04	novel_circ_001100	136.575	novel_circ_001403	112.88
novel_circ_001798	173.04	novel_circ_001105	136.575	novel_circ_001971	112.88
novel_circ_001800	173.04	novel_circ_001165	136.575	novel_circ_000645	112.88
novel_circ_001802	173.04	novel_circ_001166	136.575	novel_circ_001245	112.88
novel_circ_001813	173.04	novel_circ_001251	136.575	novel_circ_000378	112.88
novel_circ_001820	173.04	novel_circ_001277	136.575	novel_circ_000497	112.88
novel_circ_001821	173.04	novel_circ_001314	136.575	novel_circ_000651	112.88
novel_circ_001824	173.04	novel_circ_001362	136.575	novel_circ_000948	112.88
novel_circ_001831	173.04	novel_circ_001366	136.575	novel_circ_001254	112.88
novel_circ_001834	173.04	novel_circ_001443	136.575	novel_circ_001402	112.88
novel_circ_001840	173.04	novel_circ_001482	136.575	novel_circ_001410	112.88
novel_circ_001865	173.04	novel_circ_001534	136.575	novel_circ_001594	112.88
novel_circ_001901	173.04	novel_circ_001540	136.575	novel_circ_001627	112.88
novel_circ_001907	173.04	novel_circ_001541	136.575	novel_circ_001784	112.88
novel_circ_001908	173.04	novel_circ_001611	136.575	novel_circ_001995	112.88
novel_circ_001910	173.04	novel_circ_001639	136.575	novel_circ_000098	112.88
novel_circ_001911	173.04	novel_circ_001669	136.575	novel_circ_000167	112.88
novel_circ_001919	173.04	novel_circ_001671	136.575	novel_circ_000271	112.88
novel_circ_001933	173.04	novel_circ_001727	136.575	novel_circ_000626	112.88
novel_circ_001936	173.04	novel_circ_001735	136.575	novel_circ_000697	112.88
novel_circ_001937	173.04	novel_circ_001770	136.575	novel_circ_000991	112.88
novel_circ_001940	173.04	novel_circ_001776	136.575	novel_circ_001046	112.88
novel_circ_001943	173.04	novel_circ_001840	136.575	novel_circ_001287	112.88
novel_circ_001958	173.04	novel_circ_001908	136.575	novel_circ_001391	112.88
novel_circ_001964	173.04	novel_circ_001910	136.575	novel_circ_000117	112.88
novel_circ_001966	173.04	novel_circ_001919	136.575	novel_circ_001480	112.88
novel_circ_001968	173.04	novel_circ_001943	136.575	novel_circ_000178	112.88
novel_circ_001977	173.04	novel_circ_001958	136.575	novel_circ_000522	112.88
novel_circ_001980	173.04	novel_circ_001968	136.575	novel_circ_001210	112.88
novel_circ_001988	173.04	novel_circ_001980	136.575	novel_circ_001273	112.88
novel_circ_001995	173.04	novel_circ_000001	136.575	novel_circ_001414	112.88
novel_circ_001997	173.04	novel_circ_000010	136.575	novel_circ_001697	112.88
novel_circ_002009	173.04	novel_circ_000036	136.575	novel_circ_002046	112.88
novel_circ_002011	173.04	novel_circ_000040	136.575	novel_circ_000325	112.88
novel_circ_002022	173.04	novel_circ_000057	136.575	novel_circ_000791	112.88
novel_circ_002034	173.04	novel_circ_000082	136.575	novel_circ_001020	112.88
novel_circ_002045	173.04	novel_circ_000094	136.575	novel_circ_001097	112.88
novel_circ_002049	173.04	novel_circ_000101	136.575	novel_circ_000268	112.88
novel_circ_002050	173.04	novel_circ_000105	136.575	novel_circ_000664	112.88
novel_circ_002058	173.04	novel_circ_000111	136.575	novel_circ_001188	112.88
novel_circ_002059	173.04	novel_circ_000121	136.575	novel_circ_001350	112.88
novel_circ_002062	173.04	novel_circ_000133	136.575	novel_circ_001456	112.88
novel_circ_002068	173.04	novel_circ_000154	136.575	novel_circ_001977	112.88
novel_circ_002074	173.04	novel_circ_000171	136.575	novel_circ_000240	112.88
		novel_circ_000222	136.575	novel_circ_000350	112.88
		novel_circ_000233	136.575	novel_circ_000358	112.88
		novel_circ_000248	136.575	novel_circ_000548	112.88
		novel_circ_000256	136.575	novel_circ_000692	112.88
		novel_circ_000270	136.575	novel_circ_000701	112.88
		novel_circ_000291	136.575	novel_circ_000767	112.88
		novel_circ_000307	136.575	novel_circ_000836	112.88
		novel_circ_000308	136.575	novel_circ_000887	112.88
		novel_circ_000357	136.575	novel_circ_001096	112.88
		novel_circ_000368	136.575	novel_circ_001382	112.88
		novel_circ_000377	136.575	novel_circ_001392	112.88
		novel_circ_000392	136.575	novel_circ_001632	112.88
		novel_circ_000410	136.575	novel_circ_001662	112.88
		novel_circ_000422	136.575	novel_circ_001779	112.88
		novel_circ_000437	136.575	novel_circ_001826	112.88
		novel_circ_000449	136.575	novel_circ_001861	112.88
		novel_circ_000454	136.575	novel_circ_001867	112.88
		novel_circ_000460	136.575	novel_circ_001888	112.88
		novel_circ_000510	136.575	novel_circ_001324	112.88
		novel_circ_000512	136.575	novel_circ_001077	112.88
		novel_circ_000520	136.575	novel_circ_000369	112.88
		novel_circ_000569	136.575	novel_circ_001289	112.88
		novel_circ_000596	136.575	novel_circ_000083	112.88
		novel_circ_000605	136.575	novel_circ_000355	112.88
		novel_circ_000667	136.575	novel_circ_000815	112.88
		novel_circ_000678	136.575	novel_circ_001467	112.88
		novel_circ_000741	136.575	novel_circ_001535	112.88
		novel_circ_000782	136.575	novel_circ_000132	112.88
		novel_circ_000784	136.575	novel_circ_000212	112.88
		novel_circ_000788	136.575	novel_circ_001142	112.88
		novel_circ_000809	136.575	novel_circ_001250	112.88
		novel_circ_000810	136.575	novel_circ_001444	112.88
		novel_circ_000830	136.575	novel_circ_001619	112.88
		novel_circ_000833	136.575	novel_circ_001794	112.88
		novel_circ_000856	136.575	novel_circ_000052	112.88
		novel_circ_000862	136.575	novel_circ_000243	112.88
		novel_circ_000876	136.575	novel_circ_000265	112.88
		novel_circ_000882	136.575	novel_circ_000769	112.88
		novel_circ_000892	136.575	novel_circ_001165	112.88
		novel_circ_000903	136.575	novel_circ_001541	112.88
		novel_circ_000925	136.575	novel_circ_001611	112.88
		novel_circ_000927	136.575	novel_circ_001943	112.88
		novel_circ_000928	136.575	novel_circ_001980	112.88
		novel_circ_000984	136.575	novel_circ_000133	112.88
		novel_circ_000987	136.575	novel_circ_000233	112.88
		novel_circ_000998	136.575	novel_circ_000307	112.88
		novel_circ_001003	136.575	novel_circ_000410	112.88
		novel_circ_001006	136.575	novel_circ_000422	112.88
		novel_circ_001044	136.575	novel_circ_000667	112.88
		novel_circ_001056	136.575	novel_circ_000741	112.88
		novel_circ_001101	136.575	novel_circ_000784	112.88
		novel_circ_001104	136.575	novel_circ_001274	112.88
		novel_circ_001127	136.575	novel_circ_001309	112.88
		novel_circ_001147	136.575	novel_circ_001368	112.88
		novel_circ_001153	136.575	novel_circ_001515	112.88
		novel_circ_001161	136.575	novel_circ_001542	112.88
		novel_circ_001170	136.575	novel_circ_001544	112.88
		novel_circ_001199	136.575	novel_circ_001643	112.88
		novel_circ_001216	136.575	novel_circ_001753	112.88
		novel_circ_001246	136.575	novel_circ_001825	112.88
		novel_circ_001274	136.575	novel_circ_001841	112.88
		novel_circ_001278	136.575	novel_circ_001887	112.88
		novel_circ_001309	136.575	novel_circ_002005	112.88
		novel_circ_001338	136.575	novel_circ_002015	112.88
		novel_circ_001343	136.575	novel_circ_002081	112.88
		novel_circ_001352	136.575	novel_circ_000547	112.88
		novel_circ_001368	136.575	novel_circ_000838	112.88
		novel_circ_001420	136.575	novel_circ_002063	112.88
		novel_circ_001425	136.575	novel_circ_000380	112.88
		novel_circ_001431	136.575	novel_circ_001180	112.88
		novel_circ_001441	136.575	novel_circ_001892	112.88
		novel_circ_001472	136.575	novel_circ_000166	112.88
		novel_circ_001477	136.575	novel_circ_000546	112.88
		novel_circ_001488	136.575	novel_circ_000680	112.88
		novel_circ_001495	136.575	novel_circ_000686	112.88
		novel_circ_001501	136.575	novel_circ_001108	112.88
		novel_circ_001513	136.575	novel_circ_001125	112.88
		novel_circ_001515	136.575	novel_circ_001280	112.88
		novel_circ_001542	136.575	novel_circ_001550	112.88
		novel_circ_001544	136.575	novel_circ_001698	112.88
		novel_circ_001546	136.575	novel_circ_001894	112.88
		novel_circ_001551	136.575	novel_circ_001897	112.88
		novel_circ_001609	136.575	novel_circ_001978	112.88
		novel_circ_001623	136.575	novel_circ_000209	112.88
		novel_circ_001643	136.575	novel_circ_000257	112.88
		novel_circ_001677	136.575	novel_circ_000453	112.88
		novel_circ_001705	136.575	novel_circ_000554	112.88
		novel_circ_001718	136.575	novel_circ_000583	112.88
		novel_circ_001730	136.575	novel_circ_000589	112.88
		novel_circ_001753	136.575	novel_circ_000599	112.88
		novel_circ_001766	136.575	novel_circ_000746	112.88
		novel_circ_001769	136.575	novel_circ_000780	112.88
		novel_circ_001825	136.575	novel_circ_000793	112.88
		novel_circ_001841	136.575	novel_circ_000813	112.88
		novel_circ_001856	136.575	novel_circ_000817	112.88
		novel_circ_001875	136.575	novel_circ_000933	112.88
		novel_circ_001887	136.575	novel_circ_000993	112.88
		novel_circ_001898	136.575	novel_circ_001148	112.88
		novel_circ_001920	136.575	novel_circ_001176	112.88
		novel_circ_001926	136.575	novel_circ_001259	112.88
		novel_circ_001961	136.575	novel_circ_001275	112.88
		novel_circ_001987	136.575	novel_circ_001339	112.88
		novel_circ_002001	136.575	novel_circ_001833	112.88
		novel_circ_002005	136.575	novel_circ_002077	112.88
		novel_circ_002015	136.575	novel_circ_000041	112.88
		novel_circ_002033	136.575	novel_circ_000160	112.88
		novel_circ_002036	136.575	novel_circ_000316	112.88
		novel_circ_002053	136.575	novel_circ_000331	112.88
		novel_circ_002067	136.575	novel_circ_000543	112.88
		novel_circ_002081	136.575	novel_circ_000656	112.88
				novel_circ_000778	112.88
				novel_circ_000841	112.88
				novel_circ_001019	112.88
				novel_circ_001453	112.88
				novel_circ_001485	112.88
				novel_circ_001562	112.88
				novel_circ_001674	112.88
				novel_circ_001800	112.88
				novel_circ_001802	112.88
				novel_circ_001820	112.88
				novel_circ_001964	112.88
				novel_circ_002049	112.88
				novel_circ_000032	112.88
				novel_circ_000046	112.88
				novel_circ_000186	112.88
				novel_circ_000188	112.88
				novel_circ_000189	112.88
				novel_circ_000227	112.88
				novel_circ_000228	112.88
				novel_circ_000245	112.88
				novel_circ_000277	112.88
				novel_circ_000284	112.88
				novel_circ_000311	112.88
				novel_circ_000318	112.88
				novel_circ_000387	112.88
				novel_circ_000403	112.88
				novel_circ_000404	112.88
				novel_circ_000442	112.88
				novel_circ_000447	112.88
				novel_circ_000503	112.88
				novel_circ_000535	112.88
				novel_circ_000550	112.88
				novel_circ_000611	112.88
				novel_circ_000627	112.88
				novel_circ_000644	112.88
				novel_circ_000681	112.88
				novel_circ_000690	112.88
				novel_circ_000693	112.88
				novel_circ_000699	112.88
				novel_circ_000711	112.88
				novel_circ_000726	112.88
				novel_circ_000736	112.88
				novel_circ_000759	112.88
				novel_circ_000785	112.88
				novel_circ_000786	112.88
				novel_circ_000812	112.88
				novel_circ_000860	112.88
				novel_circ_000864	112.88
				novel_circ_000865	112.88
				novel_circ_000906	112.88
				novel_circ_000954	112.88
				novel_circ_000969	112.88
				novel_circ_000975	112.88
				novel_circ_001031	112.88
				novel_circ_001039	112.88
				novel_circ_001126	112.88
				novel_circ_001215	112.88
				novel_circ_001243	112.88
				novel_circ_001255	112.88
				novel_circ_001258	112.88
				novel_circ_001266	112.88
				novel_circ_001304	112.88
				novel_circ_001530	112.88
				novel_circ_001569	112.88
				novel_circ_001601	112.88
				novel_circ_001602	112.88
				novel_circ_001608	112.88
				novel_circ_001629	112.88
				novel_circ_001633	112.88
				novel_circ_001644	112.88
				novel_circ_001678	112.88
				novel_circ_001689	112.88
				novel_circ_001771	112.88
				novel_circ_001772	112.88
				novel_circ_001780	112.88
				novel_circ_001822	112.88
				novel_circ_001874	112.88
				novel_circ_001903	112.88
				novel_circ_001955	112.88
				novel_circ_001984	112.88
				novel_circ_001989	112.88
				novel_circ_002044	112.88
