# Supplementary material for: Novel Insights into the circRNA-Modulated Developmental Mechanism of Western Honey Bee Larval Guts
Source: Insects. 2023 Nov 20;14(11):897. doi: 10.3390/insects14110897 (PMC10671861; doi:10.3390/insects14110897)
Supplement: Supplementary file 1 [file insects-14-00897-s001.zip › Table S5 .xlsx]

## Sheet: Sheet1
Table S5. Results of DEcircRNAs in Am4 vs. Am5 comparison group in the A. m. ligustica worker larval guts.
ID	RPM in Am4, parental gene	RPM in Am5, parental gene	log2(FC)	Pvalue	source_gene
novel_circ_000007	7094.65	2868.07	-1.30665	0.000914567	ncbi_726544
novel_circ_000012	3114.73	9287.08	1.57612	7.82532e-06	ncbi_100578621
novel_circ_000146	2595.6	682.874	-1.92638	0.0118586	ncbi_408586
novel_circ_000187	1384.32	136.575	-3.34142	0.0215151	ncbi_726349
novel_circ_000301	692.161	2594.92	1.90651	0.0169593	ncbi_413060
novel_circ_000340	2595.6	136.575	-4.24831	0.000276113	ncbi_408688
novel_circ_000380	1038.24	0.001	-19.9857	0.0156414	ncbi_725294
novel_circ_000400	3806.89	1775.47	-1.10041	0.0411345	ncbi_725827
novel_circ_000408	1903.44	136.575	-3.80085	0.0034275	ncbi_726461
novel_circ_000481	173.04	1229.17	2.82851	0.0391047	ncbi_551828
novel_circ_000500	519.121	1912.05	1.88097	0.0491362	NA
novel_circ_000508	346.081	1502.32	2.11801	0.0386306	ncbi_409893
novel_circ_000547	1384.32	0.001	-20.4007	0.00391328	ncbi_410925
novel_circ_000552	1903.44	136.575	-3.80085	0.0034275	NA
novel_circ_000679	865.202	2594.92	1.58458	0.034792	ncbi_726335
novel_circ_000758	173.04	1229.17	2.82851	0.0391047	ncbi_413021
novel_circ_000838	1384.32	0.001	-20.4007	0.00391328	ncbi_551176
novel_circ_000846	173.04	2185.2	3.65858	0.000521183	ncbi_409729
novel_circ_000861	0.001	1092.6	20.0593	0.0156414	ncbi_100577393
novel_circ_000884	2595.6	819.448	-1.66335	0.0266814	ncbi_409928
novel_circ_000995	173.04	1365.75	2.98051	0.0215151	ncbi_411229
novel_circ_001081	173.04	1229.17	2.82851	0.0391047	ncbi_409196
novel_circ_001116	519.121	2048.62	1.98051	0.0309574	ncbi_408961
novel_circ_001324	1903.44	136.575	-3.80085	0.0034275	ncbi_725336
novel_circ_001418	0.001	1092.6	20.0593	0.0156414	ncbi_724333
novel_circ_001424	1038.24	0.001	-19.9857	0.0156414	ncbi_411754
novel_circ_001489	1903.44	409.724	-2.21589	0.0129695	ncbi_726895
novel_circ_001523	2422.56	546.299	-2.14877	0.00756354	ncbi_727170
novel_circ_001537	2941.69	956.023	-1.62153	0.0146935	ncbi_412865
novel_circ_001556	1557.36	0.001	-20.5707	0.00195752	ncbi_410337
novel_circ_001581	0.001	956.023	19.8667	0.0312734	ncbi_551648
novel_circ_001593	0.001	1365.75	20.3813	0.00391328	ncbi_408311
novel_circ_001700	2422.56	409.724	-2.56381	0.0023592	ncbi_100578818
novel_circ_001724	173.04	1365.75	2.98051	0.0215151	ncbi_552255
novel_circ_001737	346.081	1502.32	2.11801	0.0386306	ncbi_100577428
novel_circ_001738	346.081	1638.9	2.24354	0.0225028	ncbi_100577428
novel_circ_001778	865.202	3004.64	1.79609	0.00939996	ncbi_408427
novel_circ_001830	30974.2	9013.93	-1.78084	1.00886e-19	ncbi_725393
novel_circ_001871	519.121	2321.77	2.16108	0.0192663	ncbi_726184
novel_circ_001944	0.001	956.023	19.8667	0.0312734	ncbi_412453
novel_circ_002051	1557.36	136.575	-3.51134	0.0117402	ncbi_409655
novel_circ_002063	1384.32	0.001	-20.4007	0.00391328	ncbi_408562
novel_circ_002079	2595.6	682.874	-1.92638	0.0118586	ncbi_410637
