# Supplementary material for: Novel Insights into the circRNA-Modulated Developmental Mechanism of Western Honey Bee Larval Guts
Source: Insects. 2023 Nov 20;14(11):897. doi: 10.3390/insects14110897 (PMC10671861; doi:10.3390/insects14110897)
Supplement: Supplementary file 1 [file insects-14-00897-s001.zip › Table S6.xlsx]

## Sheet: Sheet1
Table S6. Results of DEcircRNAs in Am5 vs. Am6 comparison group in the A. m. ligustica worker larval guts.
id	RPM in Am5, parental gene	RPM in Am6, parental gene	log2(FC)	Pvalue	parental gene
novel_circ_000006	0.001	677.277	19.3694	0.0312734	ncbi_726544
novel_circ_000034	819.448	0.001	-19.6443	0.0312734	ncbi_725922
novel_circ_000053	0.001	790.157	19.5918	0.0156414	ncbi_724535
novel_circ_000129	819.448	0.001	-19.6443	0.0312734	ncbi_410717
novel_circ_000157	0.001	903.036	19.7844	0.0156414	ncbi_551558
novel_circ_000161	0.001	1467.43	20.4849	0.000489894	ncbi_551558
novel_circ_000191	273.149	1354.55	2.31006	0.0225028	ncbi_413575
novel_circ_000192	1775.47	3725.03	1.06905	0.0359038	ncbi_413575
novel_circ_000203	273.149	1580.31	2.53245	0.0074061	ncbi_413968
novel_circ_000204	0.001	903.036	19.7844	0.0156414	ncbi_413968
novel_circ_000220	0.001	1015.92	19.9543	0.00782344	ncbi_100578882
novel_circ_000264	1502.32	3273.51	1.12364	0.0238373	ncbi_725081
novel_circ_000293	819.448	2483.35	1.59956	0.0192367	ncbi_410888
novel_circ_000306	0.001	677.277	19.3694	0.0312734	NA
novel_circ_000338	4097.24	1580.31	-1.37444	0.00369432	ncbi_408688
novel_circ_000340	136.575	1354.55	3.31006	0.00636217	ncbi_408688
novel_circ_000346	3141.22	1128.8	-1.47654	0.00909852	ncbi_408688
novel_circ_000362	1092.6	0.001	-20.0593	0.00391328	ncbi_408688
novel_circ_000463	819.448	0.001	-19.6443	0.0312734	ncbi_100577638
novel_circ_000465	956.023	3499.27	1.87194	0.000761073	ncbi_408758
novel_circ_000505	0.001	1015.92	19.9543	0.00782344	ncbi_409643
novel_circ_000519	2185.2	338.639	-2.68994	0.000732495	ncbi_100578925
novel_circ_000574	819.448	0.001	-19.6443	0.0312734	ncbi_100576993
novel_circ_000575	0.001	903.036	19.7844	0.0156414	ncbi_100576993
novel_circ_000705	0.001	790.157	19.5918	0.0156414	ncbi_113218723
novel_circ_000706	1912.05	6547.01	1.77572	6.06688e-06	ncbi_113218723
novel_circ_000710	1229.17	3160.63	1.36252	0.0114032	ncbi_113218723
novel_circ_000758	1229.17	4063.66	1.72509	0.000614054	ncbi_413021
novel_circ_000798	0.001	677.277	19.3694	0.0312734	ncbi_552523
novel_circ_000828	0.001	1015.92	19.9543	0.00782344	ncbi_100576404
novel_circ_000857	1502.32	225.759	-2.73434	0.0129695	ncbi_551086
novel_circ_000897	136.575	1128.8	3.04702	0.0215151	ncbi_408887
novel_circ_000908	0.001	790.157	19.5918	0.0156414	ncbi_724172
novel_circ_000932	1229.17	112.88	-3.44483	0.0117402	ncbi_724517
novel_circ_000944	0.001	677.277	19.3694	0.0312734	ncbi_409707
novel_circ_000961	1092.6	112.88	-3.27491	0.0215151	ncbi_725259
novel_circ_001109	409.724	1918.95	2.22759	0.0118586	ncbi_411630
novel_circ_001116	2048.62	5305.34	1.37279	0.00108392	ncbi_408961
novel_circ_001154	3960.67	1806.07	-1.13289	0.0162122	ncbi_406104
novel_circ_001173	2321.77	903.036	-1.36237	0.0434142	ncbi_411277
novel_circ_001194	273.149	1467.43	2.42553	0.0129695	ncbi_406084
novel_circ_001285	3414.37	790.157	-2.11141	0.000327558	ncbi_725671
novel_circ_001291	1229.17	0.001	-20.2293	0.00195752	ncbi_409227
novel_circ_001317	1638.9	3386.39	1.04702	0.0437774	ncbi_408996
novel_circ_001334	2185.2	6547.01	1.58307	2.65268e-05	ncbi_725336
novel_circ_001374	682.874	3273.51	2.26115	0.000327558	ncbi_724150
novel_circ_001380	136.575	1015.92	2.89502	0.0391047	ncbi_100577188
novel_circ_001423	409.724	1693.19	2.04702	0.0309574	ncbi_408299
novel_circ_001474	1092.6	112.88	-3.27491	0.0215151	ncbi_100577980
novel_circ_001475	1775.47	338.639	-2.39038	0.0127622	ncbi_100577980
novel_circ_001549	0.001	903.036	19.7844	0.0156414	ncbi_409095
novel_circ_001556	0.001	2370.47	21.1767	1.92554e-06	ncbi_410337
novel_circ_001593	1365.75	0.001	-20.3813	0.00097925	ncbi_408311
novel_circ_001617	9833.38	3837.9	-1.35737	4.56978e-06	ncbi_409759
novel_circ_001620	682.874	3386.39	2.31006	0.000197437	ncbi_725540
novel_circ_001637	0.001	677.277	19.3694	0.0312734	ncbi_725498
novel_circ_001692	0.001	677.277	19.3694	0.0312734	ncbi_552397
novel_circ_001702	819.448	0.001	-19.6443	0.0312734	ncbi_410379
novel_circ_001727	136.575	1128.8	3.04702	0.0215151	ncbi_552255
novel_circ_001728	136.575	1128.8	3.04702	0.0215151	ncbi_552255
novel_circ_001737	1502.32	451.518	-1.73434	0.0352229	ncbi_100577428
novel_circ_001738	1638.9	451.518	-1.85987	0.0213208	ncbi_100577428
novel_circ_001740	0.001	1015.92	19.9543	0.00782344	ncbi_725290
novel_circ_001831	273.149	1354.55	2.31006	0.0225028	ncbi_727378
novel_circ_001871	2321.77	790.157	-1.55501	0.0227353	ncbi_726184
novel_circ_001896	819.448	0.001	-19.6443	0.0312734	ncbi_100576805
novel_circ_001902	409.724	1580.31	1.94749	0.0491362	NA
novel_circ_001906	0.001	677.277	19.3694	0.0312734	NA
novel_circ_001927	2868.07	1015.92	-1.4973	0.0107331	ncbi_413569
novel_circ_001933	0.001	677.277	19.3694	0.0312734	ncbi_727312
novel_circ_001944	956.023	0.001	-19.8667	0.0156414	ncbi_412453
novel_circ_001951	956.023	3499.27	1.87194	0.000761073	ncbi_406147
novel_circ_001969	1365.75	112.88	-3.59683	0.00636217	ncbi_551957
