# Supplementary material for: Novel Insights into the circRNA-Modulated Developmental Mechanism of Western Honey Bee Larval Guts
Source: Insects. 2023 Nov 20;14(11):897. doi: 10.3390/insects14110897 (PMC10671861; doi:10.3390/insects14110897)
Supplement: Supplementary file 1 [file insects-14-00897-s001.zip › Table S7.xlsx]

## Sheet: Sheet1
Table S7. Functional terms enriched by parental genes of DEcircRNAs in the Am4 vs. Am5 comparison group.
GO:ID	Ontology	Class	Gene Number	Parental gene ID
GO:0022610	Biological Process	biological adhesion	2	ncbi_412865;ncbi_408311
GO:0065007	Biological Process	biological regulation	6	ncbi_725827;ncbi_726335;ncbi_413021;ncbi_100577393;ncbi_408311;ncbi_410637
GO:0032502	Biological Process	developmental process	1	ncbi_408311
GO:0023052	Biological Process	signaling	2	ncbi_725827;ncbi_100577393
GO:0050896	Biological Process	response to stimulus	2	ncbi_725827;ncbi_100577393
GO:0071840	Biological Process	cellular component organization or biogenesis	1	ncbi_726349
GO:0044699	Biological Process	single-organism process	4	ncbi_725827;ncbi_551176;ncbi_100577393;ncbi_408311
GO:0008152	Biological Process	metabolic process	5	ncbi_725827;ncbi_413021;ncbi_551176;ncbi_100577393;ncbi_409196
GO:0009987	Biological Process	cellular process	4	ncbi_726349;ncbi_725827;ncbi_551176;ncbi_100577393
GO:0098772	Molecular Function	molecular function regulator	1	ncbi_413021
GO:0005488	Molecular Function	binding	9	ncbi_726349;ncbi_725827;ncbi_409893;ncbi_726335;ncbi_413021;ncbi_551176;ncbi_100577393;ncbi_409196;ncbi_408311
GO:0003824	Molecular Function	catalytic activity	6	ncbi_725827;ncbi_413021;ncbi_551176;ncbi_100577393;ncbi_411229;ncbi_410337
GO:0031012	Cellular Component	extracellular matrix	1	ncbi_413021
GO:0044425	Cellular Component	membrane part	1	ncbi_725827
GO:0016020	Cellular Component	membrane	1	ncbi_725827
