# Supplementary material for: Novel Insights into the circRNA-Modulated Developmental Mechanism of Western Honey Bee Larval Guts
Source: Insects. 2023 Nov 20;14(11):897. doi: 10.3390/insects14110897 (PMC10671861; doi:10.3390/insects14110897)
Supplement: Supplementary file 1 [file insects-14-00897-s001.zip › Table S8.xlsx]

## Sheet: Sheet1
Table S8. Functional terms enriched by parental genes of DEcircRNAs in the Am5 vs. Am6 comparison group.
GO:ID	Ontology	Class	Gene Number	Parental gene ID
GO:0065007	Biological Process	biological regulation	10	ncbi_725081;ncbi_408758;ncbi_413021;ncbi_406084;ncbi_725671;ncbi_409227;ncbi_409095;ncbi_408311;ncbi_410379;ncbi_727312
GO:0022610	Biological Process	biological adhesion	1	ncbi_408311
GO:0032502	Biological Process	developmental process	1	ncbi_408311
GO:0023052	Biological Process	signaling	2	ncbi_406084;ncbi_409227
GO:0009987	Biological Process	cellular process	9	ncbi_725922;ncbi_410717;ncbi_413575;ncbi_725081;ncbi_411630;ncbi_406084;ncbi_409227;ncbi_408299;ncbi_413569
GO:0050896	Biological Process	response to stimulus	2	ncbi_406084;ncbi_409227
GO:0008152	Biological Process	metabolic process	8	ncbi_410717;ncbi_725081;ncbi_413021;ncbi_411630;ncbi_406084;ncbi_409227;ncbi_408299;ncbi_413569
GO:0044699	Biological Process	single-organism process	6	ncbi_725922;ncbi_413575;ncbi_406084;ncbi_409227;ncbi_408299;ncbi_408311
GO:0051179	Biological Process	localization	1	ncbi_413575
GO:0001071	Molecular Function	nucleic acid binding transcription factor activity	4	ncbi_725081;ncbi_408758;ncbi_406084;ncbi_409227
GO:0098772	Molecular Function	molecular function regulator	1	ncbi_413021
GO:0004871	Molecular Function	signal transducer activity	2	ncbi_406084;ncbi_409227
GO:0060089	Molecular Function	molecular transducer activity	2	ncbi_406084;ncbi_409227
GO:0005488	Molecular Function	binding	13	ncbi_410717;ncbi_551558;ncbi_725081;ncbi_408758;ncbi_100576993;ncbi_413021;ncbi_411630;ncbi_406084;ncbi_725671;ncbi_409227;ncbi_724150;ncbi_409095;;ncbi_408311
GO:0005215	Molecular Function	transporter activity	1	ncbi_413575
GO:0003824	Molecular Function	catalytic activity	8	ncbi_410717;ncbi_413021;ncbi_411630;ncbi_406104;ncbi_408299;ncbi_410337;ncbi_410379;ncbi_413569
GO:0043226	Cellular Component	organelle	8	ncbi_725081;ncbi_408758;ncbi_100576993;ncbi_406084;ncbi_725671;ncbi_409227;ncbi_100577980;ncbi_409095
GO:0031012	Cellular Component	extracellular matrix	1	ncbi_413021
GO:0005623	Cellular Component	cell	8	ncbi_725081;ncbi_408758;ncbi_100576993;ncbi_406084;ncbi_725671;ncbi_409227;ncbi_100577980;ncbi_409095
GO:0044464	Cellular Component	cell part	8	ncbi_725081;ncbi_408758;ncbi_100576993;ncbi_406084;ncbi_725671;ncbi_409227;ncbi_100577980;ncbi_409095
GO:0044425	Cellular Component	membrane part	2	ncbi_725922;ncbi_413575
GO:0016020	Cellular Component	membrane	2	ncbi_725922;ncbi_413575
