# Supplementary material for: Novel Insights into the circRNA-Modulated Developmental Mechanism of Western Honey Bee Larval Guts
Source: Insects. 2023 Nov 20;14(11):897. doi: 10.3390/insects14110897 (PMC10671861; doi:10.3390/insects14110897)
Supplement: Supplementary file 1 [file insects-14-00897-s001.zip › Table S9.xlsx]

## Sheet: Sheet1
Table S9. Pathways enriched by parental genes of DEcircRNAs in the Am4 vs. Am5 comparison group.
KEGG_A_class	KEGG_B_class	Pathway	Gene Number	Pvalue	Pathway ID	Parental genes ID
Organismal Systems	Development	Dorso-ventral axis formation	2	0.000868558	ko04320	ncbi_552255;ncbi_100577393
Cellular Processes	Cell growth and death	Apoptosis - fly	2	0.00363682	ko04214	ncbi_552255;ncbi_100577393
Environmental Information Processing	Signal transduction	FoxO signaling pathway	2	0.00394975	ko04068	ncbi_725827;ncbi_100577393
Metabolism	Amino acid metabolism	Arginine biosynthesis	1	0.0227923	ko00220	ncbi_409196
Metabolism	Global and overview maps	2-Oxocarboxylic acid metabolism	1	0.0309765	ko01210	ncbi_409196
Organismal Systems	Sensory system	Phototransduction - fly	1	0.0471806	ko04745	ncbi_551176
Metabolism	Amino acid metabolism	Alanine, aspartate and glutamate metabolism	1	0.0511975	ko00250	ncbi_409196
Organismal Systems	Aging	Longevity regulating pathway - multiple species	1	0.0789384	ko04213	ncbi_725827
Environmental Information Processing	Signal transduction	Hippo signaling pathway -fly	1	0.0964264	ko04391	ncbi_551176
Metabolism	Global and overview maps	Biosynthesis of amino acids	1	0.100276	ko01230	ncbi_409196
Cellular Processes	Transport and catabolism	Phagosome	1	0.117439	ko04145	ncbi_551176
Environmental Information Processing	Signal transduction	MAPK signaling pathway - fly	1	0.143615	ko04013	ncbi_100577393
Environmental Information Processing	Signal transduction	mTOR signaling pathway	1	0.149142	ko04150	ncbi_725827
Metabolism	Global and overview maps	Carbon metabolism	1	0.172765	ko01200	ncbi_409196
Cellular Processes	Transport and catabolism	Endocytosis	1	0.209815	ko04144	ncbi_100577393
Metabolism	Global and overview maps	Metabolic pathways	1	0.845385	ko01100	ncbi_409196
